# Supplementary material for: HC-HA/PTX3 from Human Amniotic Membrane Induced Differential Gene Expressions in DRG Neurons: Insights into the Modulation of Pain
Source: Cells. 2024 Nov 15;13(22):1887. doi: 10.3390/cells13221887 (PMC11592720; doi:10.3390/cells13221887)
Supplement: Supplementary file 1 [file cells-13-01887-s001.zip › Supplementary File S2.xlsm]

## Sheet: RNA-seqResults-Convs24h_degs
	SYMBOL	ENTREZID	GENENAME	logFC	AveExpr	t	P.Value	adj.P.Val	B
Mt2	Mt2	17750	metallothionein 2	-2.97112	3.26929	-44.0958	3.3e-09	5.53e-05	10.6344
Cbr2	Cbr2	12409	carbonyl reductase 2	-2.96949	-3.0309	-4.21591	0.00481212	0.0166625	-1.65057
Wif1	Wif1	24117	Wnt inhibitory factor 1	-2.09986	-2.26455	-4.19489	0.00493139	0.0169287	-1.6753
Cd163	Cd163	93671	CD163 antigen	-1.98228	-1.34561	-6.09586	0.000689999	0.00478829	0.146546
Mt1	Mt1	17748	metallothionein 1	-1.8651	5.10343	-13.8007	5.22e-06	0.000505851	4.76387
E2f8	E2f8	108961	E2F transcription factor 8	-1.79146	3.05262	-6.19047	0.00063308	0.0045662	-0.203885
Ckap2l	Ckap2l	70466	cytoskeleton associated protein 2-like	-1.78798	3.94993	-7.25683	0.000255705	0.0027151	0.636795
Serpinb2	Serpinb2	18788	serine (or cysteine) peptidase inhibitor, clade B, member 2	-1.78156	1.20876	-4.9223	0.00219428	0.00975585	-1.20886
Tnfsf15	Tnfsf15	326623	tumor necrosis factor (ligand) superfamily, member 15	-1.75202	-0.0409637	-3.70829	0.00885694	0.0259336	-2.4684
Uhrf1	Uhrf1	18140	ubiquitin-like, containing PHD and RING finger domains, 1	-1.74697	5.01056	-4.97262	0.00208051	0.00942499	-1.88591
Tk1	Tk1	21877	thymidine kinase 1	-1.74398	2.22509	-10.1116	3.55e-05	0.00100651	3.01142
Ccna2	Ccna2	12428	cyclin A2	-1.70752	4.6195	-5.39642	0.00134671	0.00717798	-1.3361
Zbtb8b	Zbtb8b	215627	zinc finger and BTB domain containing 8b	-1.69829	-2.40712	-3.02697	0.02135	0.0498959	-3.04916
Slc25a23	Slc25a23	66972	solute carrier family 25 (mitochondrial carrier; phosphate carrier), member 23	-1.68561	4.75136	-12.6524	8.96e-06	0.000585886	4.20945
Ccdc65	Ccdc65	105833	coiled-coil domain containing 65	-1.6706	-0.0833976	-11.0579	2.06e-05	0.000822325	3.374
Ube2c	Ube2c	68612	ubiquitin-conjugating enzyme E2C	-1.66524	3.17606	-7.42704	0.000223471	0.00253706	0.913416
Gm40349	Gm40349	105244804	predicted gene, 40349	-1.62838	-1.69368	-3.79235	0.00798422	0.0239856	-2.16475
2610318N02Rik	2610318N02Rik	70458	RIKEN cDNA 2610318N02 gene	-1.6273	-2.03174	-8.32891	0.000113891	0.00173907	1.53736
Mki67	Mki67	17345	antigen identified by monoclonal antibody Ki 67	-1.62696	7.04222	-6.19868	0.000628392	0.00454513	-0.805452
Neil3	Neil3	234258	nei like 3 (E. coli)	-1.6225	1.54681	-5.50314	0.00121144	0.00671881	-0.639296
Fn3k	Fn3k	63828	fructosamine 3 kinase	-1.61869	-1.11249	-5.88736	0.000837139	0.00537757	-0.0223751
Top2a	Top2a	21973	topoisomerase (DNA) II alpha	-1.61291	5.86974	-6.31549	0.000565846	0.00428306	-0.563421
Dcx	Dcx	13193	doublecortin	-1.6114	2.4703	-9.22322	6.19e-05	0.00127684	2.40289
Slc30a1	Slc30a1	22782	solute carrier family 30 (zinc transporter), member 1	-1.60747	3.90791	-35.2342	1.38e-08	8.33e-05	10.3511
Plac8	Plac8	231507	placenta-specific 8	-1.60548	-1.76743	-5.7744	0.000931511	0.00569989	-0.143967
Cdca7l	Cdca7l	217946	cell division cycle associated 7 like	-1.60042	0.114183	-7.43265	0.000222491	0.00253588	1.25162
Zkscan4	Zkscan4	544922	zinc finger with KRAB and SCAN domains 4	-1.59577	-0.425854	-11.4134	1.69e-05	0.000759611	3.43905
Zscan30	Zscan30	328918	zinc finger and SCAN domain containing 30	-1.59343	0.118683	-10.1093	3.55e-05	0.00100651	2.95205
9630013D21Rik	9630013D21Rik	319743	RIKEN cDNA 9630013D21 gene	-1.57759	-0.807085	-11.99	1.25e-05	0.000675914	3.52833
Mpo	Mpo	17523	myeloperoxidase	-1.57438	-0.482315	-7.362	0.000235207	0.00259952	1.18399
Depdc1a	Depdc1a	76131	DEP domain containing 1a	-1.5412	1.78279	-5.5618	0.00114365	0.00647128	-0.623549
Slc38a4	Slc38a4	69354	solute carrier family 38, member 4	-1.53793	-0.114308	-6.90497	0.000340651	0.00318714	0.839297
Enpp6	Enpp6	320981	ectonucleotide pyrophosphatase/phosphodiesterase 6	-1.53275	-1.31376	-5.39629	0.00134689	0.00717798	-0.471418
Col1a1	Col1a1	12842	collagen, type I, alpha 1	-1.52747	8.12694	-7.73777	0.000175861	0.00220987	0.560476
Dtl	Dtl	76843	denticleless E3 ubiquitin protein ligase	-1.52409	3.0174	-5.10649	0.0018088	0.00859727	-1.36451
Rad54l	Rad54l	19366	RAD54 like (S. cerevisiae)	-1.5107	1.80567	-9.13598	6.55e-05	0.00131407	2.40609
Aunip	Aunip	69885	aurora kinase A and ninein interacting protein	-1.49295	-0.228246	-9.23163	6.16e-05	0.00127484	2.42173
Mcm5	Mcm5	17218	minichromosome maintenance complex component 5	-1.49214	4.21105	-6.59444	0.000443102	0.0036942	-0.0330365
Rrm2	Rrm2	20135	ribonucleotide reductase M2	-1.48181	4.46456	-6.11761	0.000676419	0.00473719	-0.55069
Lrr1	Lrr1	69706	leucine rich repeat protein 1	-1.47646	-0.345393	-9.61233	4.82e-05	0.00116433	2.61476
Zfp13	Zfp13	22654	zinc finger protein 13	-1.4538	2.43762	-8.3638	0.000111099	0.00173003	1.77911
Crabp1	Crabp1	12903	cellular retinoic acid binding protein I	-1.45368	1.55157	-6.81097	0.000368506	0.00332564	0.624197
Melk	Melk	17279	maternal embryonic leucine zipper kinase	-1.4523	2.66289	-6.78812	0.00037566	0.00335732	0.424759
Anln	Anln	68743	anillin, actin binding protein	-1.45126	5.0202	-7.69495	0.000181678	0.00224799	0.826296
Zfp389	Zfp389	100038371	zinc finger protein 389	-1.44646	-1.75842	-5.17904	0.00167835	0.0081967	-0.679185
Sapcd2	Sapcd2	72080	suppressor APC domain containing 2	-1.42854	0.692634	-10.6861	2.53e-05	0.000879531	3.33231
Ccnb1	Ccnb1	268697	cyclin B1	-1.42043	3.00691	-7.29396	0.000248243	0.00266286	0.817634
Kif11	Kif11	16551	kinesin family member 11	-1.41192	4.24173	-6.84604	0.000357821	0.00327477	0.196509
Cdc20	Cdc20	107995	cell division cycle 20	-1.41113	3.05466	-6.52835	0.000469188	0.00380497	0.109701
Aurkb	Aurkb	20877	aurora kinase B	-1.40504	2.14412	-5.91401	0.000816476	0.00528739	-0.330592
Troap	Troap	78733	trophinin associated protein	-1.40373	1.56212	-7.87438	0.000158679	0.00206553	1.50855
Cdca2	Cdca2	108912	cell division cycle associated 2	-1.3999	3.19158	-10.7419	2.45e-05	0.000868305	3.29858
Cdk1	Cdk1	12534	cyclin-dependent kinase 1	-1.39576	3.44842	-5.54256	0.00116539	0.00653041	-0.969106
Iqgap3	Iqgap3	404710	IQ motif containing GTPase activating protein 3	-1.3953	3.58911	-7.24777	0.000257564	0.00271763	0.676024
Pbk	Pbk	52033	PDZ binding kinase	-1.38877	2.64866	-5.09914	0.00182262	0.00863955	-1.30485
Cdca3	Cdca3	14793	cell division cycle associated 3	-1.38798	3.0562	-6.26872	0.00059	0.0044026	-0.143588
Clspn	Clspn	269582	claspin	-1.38262	3.51969	-5.13141	0.00176275	0.00846931	-1.44078
Actg2	Actg2	11468	actin, gamma 2, smooth muscle, enteric	-1.37682	1.17159	-3.94076	0.00666554	0.0209749	-2.40551
Syce2	Syce2	71846	synaptonemal complex central element protein 2	-1.37307	-0.329223	-7.32622	0.000241963	0.00263426	1.16538
Zkscan8	Zkscan8	93681	zinc finger with KRAB and SCAN domains 8	-1.37235	4.68686	-11.6061	1.53e-05	0.000733307	3.62446
Aqp4	Aqp4	11829	aquaporin 4	-1.36838	-1.1511	-6.50243	0.000479892	0.00385708	0.493102
Camk1g	Camk1g	215303	calcium/calmodulin-dependent protein kinase I gamma	-1.36736	1.60013	-6.3012	0.000573104	0.00431375	0.1443
Ticrr	Ticrr	77011	TOPBP1-interacting checkpoint and replication regulator	-1.36659	2.24647	-4.42084	0.00380323	0.0141448	-2.02702
2810039B14Rik	2810039B14Rik	72665	RIKEN cDNA 2810039B14 gene	-1.35656	-1.06303	-5.11733	0.0017886	0.00852647	-0.749817
Mis18bp1	Mis18bp1	217653	MIS18 binding protein 1	-1.35366	3.02015	-7.02148	0.000309392	0.0030081	0.571537
Rmi2	Rmi2	223970	RecQ mediated genome instability 2	-1.35149	1.39342	-6.64646	0.000423723	0.00360617	0.495228
LOC108167485	LOC108167485	108167485	putative uncharacterized protein FLJ37770 pseudogene	-1.34817	-0.696867	-6.87474	0.000349339	0.0032395	0.807844
Foxm1	Foxm1	14235	forkhead box M1	-1.34789	4.46479	-8.01518	0.000142945	0.00195165	1.1786
Kif15	Kif15	209737	kinesin family member 15	-1.34405	3.65168	-6.55875	0.000456977	0.00375044	0.0282811
Kif2c	Kif2c	73804	kinesin family member 2C	-1.33547	2.74774	-4.8118	0.00246945	0.0105399	-1.65986
Gm4951	Gm4951	240327	predicted gene 4951	-1.33478	-0.755309	-3.11307	0.0190328	0.0458216	-3.14782
Fcrls	Fcrls	80891	Fc receptor-like S, scavenger receptor	-1.33431	0.268772	-4.94193	0.0021491	0.00961619	-1.05591
Mdp1	Mdp1	67881	magnesium-dependent phosphatase 1	-1.32848	4.02564	-8.27947	0.000117985	0.00176462	1.46395
Mc2r	Mc2r	17200	melanocortin 2 receptor	-1.32296	-1.73602	-5.80258	0.00090688	0.00561295	-0.115768
Kif14	Kif14	381293	kinesin family member 14	-1.32124	2.81892	-5.76792	0.000937276	0.00572681	-0.610679
Cenpf	Cenpf	108000	centromere protein F	-1.31409	5.10617	-5.83353	0.00088069	0.00552778	-0.959901
Ankle1	Ankle1	234396	ankyrin repeat and LEM domain containing 1	-1.3135	0.853999	-9.33174	5.77e-05	0.00125525	2.5665
Dlgap5	Dlgap5	218977	DLG associated protein 5	-1.31209	3.17707	-6.11804	0.000676149	0.00473719	-0.319202
Kif23	Kif23	71819	kinesin family member 23	-1.30987	3.42479	-6.50285	0.000479715	0.00385708	0.0143581
Plk1	Plk1	18817	polo like kinase 1	-1.30909	3.67351	-8.2366	0.000121673	0.00178257	1.48708
Gm10416	Gm10416	667213	zinc finger protein pseudogene	-1.29941	-2.028	-5.82353	0.000889052	0.00555811	-0.117537
Asf1b	Asf1b	66929	anti-silencing function 1B histone chaperone	-1.29802	1.83063	-6.19132	0.00063259	0.0045662	-0.00311079
Gm26847	Gm26847	102633407	predicted gene, 26847	-1.29731	-1.7938	-6.79116	0.000374699	0.00335409	0.651771
Kif4	Kif4	16571	kinesin family member 4	-1.29634	3.61022	-7.16896	0.0002744	0.00281209	0.598981
Nek2	Nek2	18005	NIMA (never in mitosis gene a)-related expressed kinase 2	-1.29298	2.49512	-6.51582	0.000474327	0.00382519	0.194037
Shcbp1	Shcbp1	20419	Shc SH2-domain binding protein 1	-1.29181	2.20038	-8.11922	0.000132461	0.00185867	1.61849
Fam83d	Fam83d	71878	family with sequence similarity 83, member D	-1.28829	1.6939	-7.50467	0.000210326	0.00245737	1.19367
Pmp2	Pmp2	18857	peripheral myelin protein 2	-1.28362	1.79878	-10.1822	3.4e-05	0.000986797	3.0745
Racgap1	Racgap1	26934	Rac GTPase-activating protein 1	-1.28083	4.79971	-9.48777	5.22e-05	0.00120719	2.24621
Sprn	Sprn	212518	shadow of prion protein	-1.27748	4.41417	-22.1822	2.63e-07	0.000226423	7.90169
Kif18b	Kif18b	70218	kinesin family member 18B	-1.27277	2.67989	-8.45866	0.000103896	0.00167891	1.81219
2810408I11Rik	2810408I11Rik	69941	RIKEN cDNA 2810408I11 gene	-1.27161	-0.892195	-4.66659	0.00289169	0.0117063	-1.23326
Shmt1	Shmt1	20425	serine hydroxymethyltransferase 1 (soluble)	-1.2693	0.761124	-13.7133	5.43e-06	0.000505851	4.69313
Mrgprx1	Mrgprx1	404242	MAS-related GPR, member X1	-1.26435	3.61711	-13.1079	7.19e-06	0.000540698	4.55654
Cenpe	Cenpe	229841	centromere protein E	-1.26044	4.73254	-6.06226	0.000711592	0.00486961	-0.662382
Cep55	Cep55	74107	centrosomal protein 55	-1.25702	2.80078	-6.76963	0.00038157	0.00338666	0.376823
Prc1	Prc1	233406	protein regulator of cytokinesis 1	-1.25435	5.66632	-9.32512	5.79e-05	0.00125525	2.01112
Esco2	Esco2	71988	establishment of sister chromatid cohesion N-acetyltransferase 2	-1.25097	2.20177	-5.93494	0.000800657	0.00522734	-0.325219
Gm13749	Gm13749	433315	predicted gene 13749	-1.2479	0.100505	-4.4214	0.00380083	0.014139	-1.62648
Ccnb2	Ccnb2	12442	cyclin B2	-1.24747	2.75183	-14.4485	3.92e-06	0.000476478	5.22037
Kif20a	Kif20a	19348	kinesin family member 20A	-1.24603	4.11271	-5.38959	0.00135593	0.00720637	-1.26932
Ska1	Ska1	66468	spindle and kinetochore associated complex subunit 1	-1.2433	1.17015	-8.10549	0.000133793	0.00187087	1.71725
Fbxo5	Fbxo5	67141	F-box protein 5	-1.24012	2.38726	-5.44051	0.00128886	0.0069887	-0.879665
Hddc3	Hddc3	68695	HD domain containing 3	-1.2338	0.886045	-6.26086	0.000594175	0.00441967	0.202831
Lce1f	Lce1f	67828	late cornified envelope 1F	-1.23203	-1.91642	-4.93196	0.00217193	0.00968853	-0.918958
Gvin1	Gvin1	74558	GTPase, very large interferon inducible 1	-1.23042	-1.43164	-4.93622	0.00216214	0.00965649	-0.920553
Hmgb2	Hmgb2	97165	high mobility group box 2	-1.22761	4.09549	-6.21394	0.000619794	0.00451601	-0.395684
Spag5	Spag5	54141	sperm associated antigen 5	-1.22621	2.80716	-7.77479	0.000171004	0.00216709	1.25149
E2f7	E2f7	52679	E2F transcription factor 7	-1.2241	3.05865	-6.68187	0.000411087	0.00354649	0.248172
Stil	Stil	20460	Scl/Tal1 interrupting locus	-1.21931	2.82853	-8.39802	0.000108437	0.00171353	1.7428
Elane	Elane	50701	elastase, neutrophil expressed	-1.21534	-1.82965	-6.4493	0.000502713	0.00398322	0.39779
Ptger1	Ptger1	19216	prostaglandin E receptor 1 (subtype EP1)	-1.2139	3.3502	-14.1445	4.48e-06	0.000484355	5.0688
Gm17025	Gm17025	102634155	predicted gene 17025	-1.21313	0.653617	-6.90412	0.000340891	0.00318761	0.800339
Pigo	Pigo	56703	phosphatidylinositol glycan anchor biosynthesis, class O	-1.21192	2.51296	-14.7424	3.46e-06	0.000465927	5.34004
Spc24	Spc24	67629	SPC24, NDC80 kinetochore complex component, homolog (S. cerevisiae)	-1.21032	1.68289	-5.29279	0.00149459	0.00765136	-0.90705
Cenpa	Cenpa	12615	centromere protein A	-1.20586	2.28379	-10.4049	2.98e-05	0.000935185	3.1783
Gm3086	Gm3086	100040999	RuvB-like protein 1 pseudogene	-1.20329	-1.93721	-5.32037	0.00145352	0.00754016	-0.550605
Slc43a1	Slc43a1	72401	solute carrier family 43, member 1	-1.20284	-0.500244	-9.7702	4.37e-05	0.00110702	2.67599
Ncapg	Ncapg	54392	non-SMC condensin I complex, subunit G	-1.20142	3.17423	-10.7379	2.46e-05	0.000868305	3.29366
Gm2065	Gm2065	102639511	predicted gene 2065	-1.2008	-0.402622	-4.87643	0.0023041	0.0100496	-1.0497
Saal1	Saal1	78935	serum amyloid A-like 1	-1.1999	2.54277	-6.5122	0.000475825	0.00383358	0.179127
Hmmr	Hmmr	15366	hyaluronan mediated motility receptor (RHAMM)	-1.19972	4.16987	-6.73109	0.000394225	0.00345689	0.0936721
Rbl1	Rbl1	19650	RB transcriptional corepressor like 1	-1.19607	3.90459	-6.17888	0.000639755	0.00459757	-0.39693
Aspm	Aspm	12316	abnormal spindle microtubule assembly	-1.19225	4.58382	-11.9507	1.27e-05	0.000675914	3.83053
Nusap1	Nusap1	108907	nucleolar and spindle associated protein 1	-1.19099	3.48178	-14.3302	4.13e-06	0.000479333	5.14533
Prr11	Prr11	270906	proline rich 11	-1.1878	3.91571	-6.25414	0.000597771	0.00442534	-0.323798
Draxin	Draxin	70433	dorsal inhibitory axon guidance protein	-1.18358	2.50913	-19.3564	6.24e-07	0.000286318	6.92365
Eldr	Eldr	72735	Egfr long non-coding downstream RNA	-1.18101	-0.617702	-5.74896	0.000954383	0.005779	-0.155319
Myl9	Myl9	98932	myosin, light polypeptide 9, regulatory	-1.17957	3.62854	-4.28552	0.0044394	0.0157363	-2.4883
Ttk	Ttk	22137	Ttk protein kinase	-1.17228	2.27275	-12.6058	9.16e-06	0.000586389	4.37914
Ect2	Ect2	13605	ect2 oncogene	-1.1702	3.76894	-9.78385	4.33e-05	0.00110618	2.60222
Sec16b	Sec16b	89867	SEC16 homolog B (S. cerevisiae)	-1.16529	1.20288	-7.66233	0.000186257	0.00227276	1.37336
Uqcc3	Uqcc3	107197	ubiquinol-cytochrome c reductase complex assembly factor 3	-1.16455	2.47338	-13.1776	6.96e-06	0.000525531	4.65133
Exo1	Exo1	26909	exonuclease 1	-1.15913	2.18431	-5.7491	0.00095426	0.005779	-0.516356
A730049H05Rik	A730049H05Rik	74516	RIKEN cDNA A730049H05 gene	-1.15789	3.51455	-11.7139	1.44e-05	0.00072356	3.82587
Kntc1	Kntc1	208628	kinetochore associated 1	-1.15357	3.74144	-7.30244	0.000246575	0.00265262	0.689766
Spdl1	Spdl1	70385	spindle apparatus coiled-coil protein 1	-1.15321	2.59335	-10.3515	3.08e-05	0.000944717	3.11759
Ung	Ung	22256	uracil DNA glycosylase	-1.1517	1.58888	-7.67752	0.000184108	0.00226542	1.34374
Ndc80	Ndc80	67052	NDC80 kinetochore complex component	-1.15081	2.51891	-4.78643	0.00253796	0.0106994	-1.65
Efcab9	Efcab9	69306	EF-hand calcium binding domain 9	-1.14828	-1.60923	-5.88447	0.000839409	0.00538803	-0.0382797
Foxd1	Foxd1	15229	forkhead box D1	-1.14541	1.71269	-9.41571	5.47e-05	0.00123342	2.59412
Dph7	Dph7	67228	diphthamine biosynethesis 7	-1.1449	2.42737	-9.53917	5.05e-05	0.00119299	2.61169
Ptx3	Ptx3	19288	pentraxin related gene	-1.14375	2.80665	-6.52553	0.000470337	0.00380583	0.14296
D17H6S56E-5	D17H6S56E-5	110956	DNA segment, Chr 17, human D6S56E 5	-1.14359	4.37355	-7.92082	0.00015328	0.00202353	1.10919
Efhb	Efhb	211482	EF hand domain family, member B	-1.14031	-1.14643	-3.51884	0.011234	0.0306545	-2.56507
Gm39181	Gm39181	105243192	predicted gene, 39181	-1.13791	-1.15804	-7.55903	0.000201648	0.00238255	1.26836
Lockd	Lockd	381822	lncRNA downstream of Cdkn1b	-1.13787	-0.752779	-3.85313	0.00741222	0.0227565	-2.19654
Dpf1	Dpf1	29861	D4, zinc and double PHD fingers family 1	-1.13433	1.71182	-6.24242	0.000604096	0.00443833	0.0612715
Chtf18	Chtf18	214901	CTF18, chromosome transmission fidelity factor 18	-1.13026	2.06302	-5.31632	0.00145947	0.00755232	-0.956854
Cks1b	Cks1b	54124	CDC28 protein kinase 1b	-1.11825	2.93226	-7.3538	0.000236737	0.00260442	0.872685
9530091C08Rik	9530091C08Rik	320440	RIKEN cDNA 9530091C08 gene	-1.11481	1.455	-9.77603	4.36e-05	0.00110676	2.83773
Zfp41	Zfp41	22701	zinc finger protein 41	-1.11417	1.95849	-9.66758	4.66e-05	0.00114395	2.7398
Fignl1	Fignl1	60530	fidgetin-like 1	-1.11411	2.85631	-6.04582	0.00072244	0.00492414	-0.33869
Serpine1	Serpine1	18787	serine (or cysteine) peptidase inhibitor, clade E, member 1	-1.11207	7.35454	-4.78954	0.00252944	0.0106747	-2.39752
Mrgpra4	Mrgpra4	235854	MAS-related GPR, member A4	-1.10651	-1.70831	-4.91988	0.00219994	0.00977324	-0.931744
Dio3	Dio3	107585	deiodinase, iodothyronine type III	-1.10404	-1.67609	-8.29169	0.000116958	0.00175709	1.62625
Fancd2	Fancd2	211651	Fanconi anemia, complementation group D2	-1.10215	2.23169	-8.00297	0.000144237	0.00195749	1.51827
Apcdd1	Apcdd1	494504	adenomatosis polyposis coli down-regulated 1	-1.10005	2.75529	-9.32115	5.81e-05	0.00125525	2.42307
Crhr1	Crhr1	12921	corticotropin releasing hormone receptor 1	-1.09981	-0.536754	-3.78063	0.00810007	0.0242467	-2.31636
Katnal2	Katnal2	71206	katanin p60 subunit A-like 2	-1.09964	0.283126	-10.2796	3.21e-05	0.000963089	3.07668
Kcng1	Kcng1	241794	potassium voltage-gated channel, subfamily G, member 1	-1.09694	0.916027	-7.06093	0.000299559	0.00295609	0.908606
2810429I04Rik	2810429I04Rik	76937	RIKEN cDNA 2810429I04 gene	-1.09331	-1.41899	-6.2635	0.000592769	0.00441153	0.287803
2810408B13Rik	2810408B13Rik	76371	RIKEN cDNA 2810408B13 gene	-1.08815	-1.53834	-4.90211	0.0022419	0.00986293	-0.952772
Cd248	Cd248	70445	CD248 antigen, endosialin	-1.08547	5.46611	-5.63327	0.00106677	0.00619088	-1.23667
Spc25	Spc25	66442	SPC25, NDC80 kinetochore complex component, homolog (S. cerevisiae)	-1.08269	2.4253	-8.27449	0.000118407	0.00176608	1.70275
Rwdd2a	Rwdd2a	69519	RWD domain containing 2A	-1.08241	-0.428133	-5.25206	0.00155765	0.0078331	-0.653991
Mcm3	Mcm3	17215	minichromosome maintenance complex component 3	-1.07821	4.51504	-6.57394	0.000451014	0.00372947	-0.121569
Pabpc4l	Pabpc4l	241989	poly(A) binding protein, cytoplasmic 4-like	-1.07682	-0.372279	-11.1722	1.93e-05	0.000797956	3.37475
Vgll3	Vgll3	73569	vestigial like family member 3	-1.07249	6.15836	-8.19596	0.000125289	0.00181181	1.08184
Cdca5	Cdca5	67849	cell division cycle associated 5	-1.07248	1.01505	-7.12913	0.000283384	0.00287256	0.955606
Rad51	Rad51	19361	RAD51 recombinase	-1.07199	2.24311	-4.7883	0.00253283	0.0106849	-1.59453
Rlbp1	Rlbp1	19771	retinaldehyde binding protein 1	-1.07162	-1.3625	-4.40314	0.00388038	0.0143427	-1.49118
Glrp1	Glrp1	14659	glutamine repeat protein 1	-1.06744	-1.70306	-3.51596	0.0112752	0.0307364	-2.50788
Pif1	Pif1	208084	PIF1 5'-to-3' DNA helicase	-1.06686	0.924391	-8.55831	9.69e-05	0.00161651	2.05458
C230014O12Rik	C230014O12Rik	329387	RIKEN cDNA C230014O12 gene	-1.06623	-1.78092	-5.25975	0.00154552	0.00779861	-0.602569
Gm38639	Gm38639	102642842	predicted gene, 38639	-1.06241	0.258412	-7.34026	0.000239286	0.00261872	1.17685
Oip5	Oip5	70645	Opa interacting protein 5	-1.06123	0.799348	-4.77503	0.00256943	0.010794	-1.33194
Myrf	Myrf	225908	myelin regulatory factor	-1.0603	2.31296	-11.0527	2.06e-05	0.000822716	3.5559
1700123J17Rik	1700123J17Rik	76728	RIKEN cDNA 1700123J17 gene	-1.05861	-1.68158	-3.68552	0.0091111	0.0264331	-2.30118
Parpbp	Parpbp	75317	PARP1 binding protein	-1.0559	2.33789	-12.6287	9.06e-06	0.000586346	4.38919
Cdkn2c	Cdkn2c	12580	cyclin dependent kinase inhibitor 2C	-1.05519	3.12722	-10.3066	3.16e-05	0.000957874	3.02839
Ercc6l	Ercc6l	236930	excision repair cross-complementing rodent repair deficiency complementation group 6 like	-1.05487	2.69396	-5.51654	0.00119555	0.00665271	-0.863154
Polq	Polq	77782	polymerase (DNA directed), theta	-1.05406	3.0628	-10.6044	2.66e-05	0.000885882	3.22196
Tmem119	Tmem119	231633	transmembrane protein 119	-1.05309	1.34045	-9.68725	4.6e-05	0.00113662	2.78554
Tmem216	Tmem216	68642	transmembrane protein 216	-1.05189	0.773101	-9.06331	6.88e-05	0.00134846	2.39535
Gm35809	Gm35809	102639510	predicted gene, 35809	-1.05122	-1.64714	-6.74975	0.000388038	0.00342233	0.643729
Gm36582	Gm36582	102640545	predicted gene, 36582	-1.05102	-0.387764	-3.80217	0.00788863	0.0237673	-2.31238
Mcm6	Mcm6	17219	minichromosome maintenance complex component 6	-1.0509	5.3717	-9.02922	7.03e-05	0.00136431	1.82614
Klhdc9	Klhdc9	68874	kelch domain containing 9	-1.0508	-0.729056	-5.92407	0.000808834	0.00526082	0.00878381
Lca5l	Lca5l	385668	Leber congenital amaurosis 5-like	-1.05059	-0.90994	-3.66182	0.00938417	0.02702	-2.41577
Pole	Pole	18973	polymerase (DNA directed), epsilon	-1.05057	4.10247	-7.43071	0.000222828	0.00253645	0.736038
Rcor2	Rcor2	104383	REST corepressor 2	-1.04953	2.39553	-11.2411	1.86e-05	0.00077875	3.65736
Hck	Hck	15162	hemopoietic cell kinase	-1.0478	0.59945	-4.70495	0.00277278	0.0113497	-1.3792
Col1a2	Col1a2	12843	collagen, type I, alpha 2	-1.04475	8.32512	-5.46296	0.00126049	0.0069018	-1.67243
Mroh8	Mroh8	629499	maestro heat-like repeat family member 8	-1.0446	-1.74535	-3.96765	0.00645341	0.0205026	-1.96034
Nuf2	Nuf2	66977	NUF2, NDC80 kinetochore complex component	-1.04448	3.26323	-6.66657	0.000416495	0.00356637	0.191208
Orc1	Orc1	18392	origin recognition complex, subunit 1	-1.04292	1.16163	-8.42042	0.000106733	0.00170103	1.94566
R3hcc1	R3hcc1	71843	R3H domain and coiled-coil containing 1	-1.04134	3.99046	-15.3514	2.68e-06	0.000414916	5.55899
Msrb3	Msrb3	320183	methionine sulfoxide reductase B3	-1.04084	4.17195	-5.4217	0.00131319	0.00706577	-1.252
Gm39194	Gm39194	105243213	predicted gene, 39194	-1.03958	-0.504557	-6.50618	0.000478326	0.00384818	0.51334
Nsl1	Nsl1	381318	NSL1, MIS12 kinetochore complex component	-1.03887	1.87426	-6.41303	0.000518995	0.00407372	0.194626
Ncaph	Ncaph	215387	non-SMC condensin I complex, subunit H	-1.03822	3.2281	-16.2636	1.87e-06	0.00038972	5.95609
Dusp12	Dusp12	80915	dual specificity phosphatase 12	-1.03646	2.54984	-15.6273	2.4e-06	0.000398453	5.69472
Kcnrg	Kcnrg	328424	potassium channel regulator	-1.03497	-0.969231	-7.71382	0.000179088	0.00223296	1.39646
Col14a1	Col14a1	12818	collagen, type XIV, alpha 1	-1.03275	4.47181	-14.66	3.58e-06	0.000465927	5.21414
Rad51ap1	Rad51ap1	19362	RAD51 associated protein 1	-1.03081	1.73048	-9.22772	6.17e-05	0.001276	2.46623
Elac1	Elac1	114615	elaC ribonuclease Z 1	-1.03021	3.95914	-6.85931	0.000353868	0.00325629	0.246451
Fanci	Fanci	208836	Fanconi anemia, complementation group I	-1.03009	1.98893	-15.7811	2.26e-06	0.000398453	5.70153
Adra2c	Adra2c	11553	adrenergic receptor, alpha 2c	-1.02885	1.04044	-13.0236	7.49e-06	0.000545666	4.48521
Gm29811	Gm29811	101243624	predicted gene, 29811	-1.02662	-1.93087	-3.13269	0.0185435	0.0449732	-2.97006
Pofut1	Pofut1	140484	protein O-fucosyltransferase 1	-1.02619	4.28127	-7.68636	0.00018287	0.00225607	0.924551
Cenpi	Cenpi	102920	centromere protein I	-1.02343	2.58551	-6.06608	0.000709101	0.00485852	-0.270481
Oas2	Oas2	246728	2'-5' oligoadenylate synthetase 2	-1.0222	0.589991	-10.7307	2.47e-05	0.000870011	3.35223
Fgf3	Fgf3	14174	fibroblast growth factor 3	-1.01892	-0.197586	-4.55174	0.00328316	0.0128078	-1.43809
BC055324	BC055324	381306	cDNA sequence BC055324	-1.01761	1.74581	-6.83945	0.000359802	0.00328128	0.607725
Cdca8	Cdca8	52276	cell division cycle associated 8	-1.01719	3.10864	-5.15604	0.00171852	0.00833218	-1.34498
Tifab	Tifab	212937	TRAF-interacting protein with forkhead-associated domain, family member B	-1.0162	1.13484	-9.23491	6.14e-05	0.00127474	2.50278
Brca2	Brca2	12190	breast cancer 2, early onset	-1.0097	3.9696	-7.58344	0.000197884	0.00236474	0.889979
Tbx20	Tbx20	57246	T-box 20	-1.00909	-0.535575	-3.32066	0.0144897	0.0370778	-2.91324
Zbtb8a	Zbtb8a	73680	zinc finger and BTB domain containing 8a	-1.00564	1.94384	-13.0075	7.54e-06	0.000547505	4.56678
Gm38563	Gm38563	102641552	predicted gene, 38563	-1.0051	-1.2041	-4.87575	0.00230578	0.0100543	-0.992619
Dmrtc1a	Dmrtc1a	70887	DMRT-like family C1a	-1.00244	-1.63505	-5.12826	0.00176849	0.00847885	-0.727099
Chaf1b	Chaf1b	110749	chromatin assembly factor 1, subunit B (p60)	-1.00029	2.76471	-6.83868	0.000360032	0.00328128	0.439279
Ppp1r1b	Ppp1r1b	19049	protein phosphatase 1, regulatory inhibitor subunit 1B	-0.99795	0.500855	-4.82229	0.00244172	0.0104468	-1.23069
Gm15506	Gm15506	100040769	predicted gene 15506	-0.99406	-1.492	-3.89956	0.00700571	0.0217928	-2.06131
Cenpp	Cenpp	66336	centromere protein P	-0.992551	0.904776	-8.89129	7.71e-05	0.00142722	2.28153
Birc5	Birc5	11799	baculoviral IAP repeat-containing 5	-0.99249	3.35279	-5.02919	0.00196046	0.00907746	-1.53921
Ngp	Ngp	18054	neutrophilic granule protein	-0.990393	0.92067	-6.39215	0.000528641	0.00412587	0.316055
Zscan26	Zscan26	432731	zinc finger and SCAN domain containing 26	-0.989843	5.21028	-8.93767	7.48e-05	0.00140158	1.77818
Mybl2	Mybl2	17865	myeloblastosis oncogene-like 2	-0.988843	2.28336	-7.12624	0.00028405	0.00287299	0.777884
Bub1b	Bub1b	12236	BUB1B, mitotic checkpoint serine/threonine kinase	-0.987663	3.75385	-7.70475	0.000180327	0.00224119	1.02954
Slfn9	Slfn9	237886	schlafen 9	-0.98733	4.53038	-8.65054	9.09e-05	0.00157439	1.66125
Trip13	Trip13	69716	thyroid hormone receptor interactor 13	-0.987314	2.5585	-12.0852	1.19e-05	0.000668373	4.10529
Diaph3	Diaph3	56419	diaphanous related formin 3	-0.983485	4.3592	-10.8344	2.33e-05	0.000855412	3.19423
Ndufa4l2	Ndufa4l2	407790	Ndufa4, mitochondrial complex associated like 2	-0.980311	1.19316	-7.88845	0.00015702	0.00205569	1.54735
Sdr42e1	Sdr42e1	74032	short chain dehydrogenase/reductase family 42E, member 1	-0.980075	1.19325	-8.18712	0.000126093	0.00181521	1.77265
Fanca	Fanca	14087	Fanconi anemia, complementation group A	-0.978562	2.40035	-15.3747	2.66e-06	0.000414916	5.58934
Gm15421	Gm15421	100042049	ribosomal protein L22 like 1 pseudogene	-0.976253	-0.859135	-5.64041	0.00105941	0.00615246	-0.249827
Mastl	Mastl	67121	microtubule associated serine/threonine kinase-like	-0.975025	3.40689	-16.8244	1.51e-06	0.000346773	6.1678
Npnt	Npnt	114249	nephronectin	-0.974735	0.180708	-4.29214	0.00440562	0.015646	-1.79886
Tmprss9	Tmprss9	432478	transmembrane protease, serine 9	-0.973306	-0.699602	-7.12723	0.000283822	0.00287299	1.00305
Vangl2	Vangl2	93840	VANGL planar cell polarity 2	-0.972514	2.86689	-5.421	0.00131411	0.0070662	-1.00311
Wnt4	Wnt4	22417	wingless-type MMTV integration site family, member 4	-0.97113	-0.223545	-6.30846	0.000569407	0.00430031	0.336338
Cenph	Cenph	26886	centromere protein H	-0.970857	1.56385	-5.93729	0.000798906	0.00522405	-0.218857
Gm4419	Gm4419	100043407	predicted gene 4419	-0.970504	0.506852	-6.31927	0.000563946	0.00427134	0.294235
Mir1191b	Mir1191b	102465778	microRNA 1191b	-0.970425	-1.81459	-6.07198	0.000705272	0.00484124	0.106206
Siglec1	Siglec1	20612	sialic acid binding Ig-like lectin 1, sialoadhesin	-0.968424	2.13461	-8.12747	0.000131668	0.0018536	1.62579
Ssc5d	Ssc5d	269855	scavenger receptor cysteine rich family, 5 domains	-0.967437	1.47361	-11.5083	1.61e-05	0.000739308	3.8195
Traip	Traip	22036	TRAF-interacting protein	-0.966245	1.83789	-6.0194	0.00074026	0.00500048	-0.184556
Gm33869	Gm33869	102636931	predicted gene, 33869	-0.965796	1.24252	-13.271	6.66e-06	0.000525531	4.6224
Scube3	Scube3	268935	signal peptide, CUB domain, EGF-like 3	-0.962471	1.04086	-6.11444	0.000678378	0.00474101	0.0371555
Pdxp	Pdxp	57028	pyridoxal (pyridoxine, vitamin B6) phosphatase	-0.961739	2.72269	-17.7997	1.06e-06	0.000335834	6.48043
Psmc3ip	Psmc3ip	19183	proteasome (prosome, macropain) 26S subunit, ATPase 3, interacting protein	-0.960974	0.950669	-4.52237	0.00339257	0.0131029	-1.65695
Cnnm1	Cnnm1	83674	cyclin M1	-0.960449	3.45315	-18.1313	9.43e-07	0.000335834	6.63318
Dnmt3b	Dnmt3b	13436	DNA methyltransferase 3B	-0.958395	0.569549	-5.25375	0.00155497	0.00782902	-0.76827
Naaladl1	Naaladl1	381204	N-acetylated alpha-linked acidic dipeptidase-like 1	-0.956933	-1.74831	-6.78878	0.000375452	0.00335724	0.661233
Rdh12	Rdh12	77974	retinol dehydrogenase 12	-0.956421	-0.547767	-3.40544	0.0129858	0.0341628	-2.79944
Gm11266	Gm11266	102635783	predicted gene 11266	-0.954234	-1.78524	-3.60625	0.0100602	0.0283487	-2.38976
Lmo1	Lmo1	109594	LIM domain only 1	-0.952248	3.24847	-19.6094	5.75e-07	0.000284252	7.09749
Zkscan17	Zkscan17	268417	zinc finger with KRAB and SCAN domains 17	-0.951423	3.69776	-4.8685	0.0023237	0.0101061	-1.79626
Shisa8	Shisa8	435145	shisa family member 8	-0.951349	-1.89367	-5.08927	0.00184139	0.00869412	-0.765754
Map3k7cl	Map3k7cl	224419	Map3k7 C-terminal like	-0.950052	-0.0560969	-3.60538	0.0100711	0.0283595	-2.62026
Traf3ip3	Traf3ip3	215243	TRAF3 interacting protein 3	-0.949505	-0.47637	-4.33424	0.00419765	0.0151246	-1.65565
P2ry13	P2ry13	74191	purinergic receptor P2Y, G-protein coupled 13	-0.947226	-1.24311	-6.71985	0.000398006	0.00347913	0.660334
Slc43a3	Slc43a3	58207	solute carrier family 43, member 3	-0.944216	4.31752	-19.4535	6.04e-07	0.000286318	7.07597
Pold1	Pold1	18971	polymerase (DNA directed), delta 1, catalytic subunit	-0.94361	3.88746	-10.3538	3.07e-05	0.000944717	2.95596
Dtx1	Dtx1	14357	deltex 1, E3 ubiquitin ligase	-0.939759	-1.20333	-7.16655	0.000274934	0.00281338	0.99407
Bard1	Bard1	12021	BRCA1 associated RING domain 1	-0.938856	3.03281	-11.4112	1.69e-05	0.000759611	3.70039
Bicc1	Bicc1	83675	BicC family RNA binding protein 1	-0.938357	5.44795	-7.8763	0.000158451	0.00206493	0.90152
Cdc6	Cdc6	23834	cell division cycle 6	-0.936113	2.6634	-5.66874	0.0010308	0.00604492	-0.697969
Trdmt1	Trdmt1	13434	tRNA aspartic acid methyltransferase 1	-0.934449	2.59706	-13.8691	5.06e-06	0.000502078	4.96701
Acta2	Acta2	11475	actin, alpha 2, smooth muscle, aorta	-0.931023	6.12586	-3.81774	0.00773961	0.0234736	-3.52909
Ephb1	Ephb1	270190	Eph receptor B1	-0.930812	-0.58689	-5.449	0.00127805	0.00694804	-0.446359
Zwilch	Zwilch	68014	zwilch kinetochore protein	-0.928087	3.17218	-11.5608	1.56e-05	0.000734358	3.77118
Pipox	Pipox	19193	pipecolic acid oxidase	-0.926613	0.264733	-4.74491	0.0026547	0.0110437	-1.28368
Tacc3	Tacc3	21335	transforming, acidic coiled-coil containing protein 3	-0.924608	3.71543	-7.47894	0.000214583	0.00248538	0.841722
Thg1l	Thg1l	66628	tRNA-histidine guanylyltransferase 1-like (S. cerevisiae)	-0.923035	3.2902	-22.4089	2.47e-07	0.000226423	7.87737
Klhl17	Klhl17	231003	kelch-like 17	-0.92113	3.03977	-11.4033	1.7e-05	0.000759611	3.69493
Taf1b	Taf1b	21340	TATA-box binding protein associated factor, RNA polymerase I, B	-0.918397	3.5227	-8.08733	0.000135578	0.00188796	1.38139
Adamts20	Adamts20	223838	a disintegrin-like and metallopeptidase (reprolysin type) with thrombospondin type 1 motif, 20	-0.917571	4.75449	-17.7398	1.08e-06	0.000335834	6.45802
Mcm2	Mcm2	17216	minichromosome maintenance complex component 2	-0.915507	4.84428	-8.24257	0.000121151	0.00178177	1.28992
Mbnl3	Mbnl3	171170	muscleblind like splicing factor 3	-0.914947	0.408326	-6.20582	0.000624355	0.00453354	0.198444
Mmp9	Mmp9	17395	matrix metallopeptidase 9	-0.914463	0.800104	-12.0499	1.21e-05	0.000668373	4.02342
Lgr5	Lgr5	14160	leucine rich repeat containing G protein coupled receptor 5	-0.913478	2.53464	-6.39175	0.000528829	0.00412587	0.0567115
Mpp2	Mpp2	50997	membrane protein, palmitoylated 2 (MAGUK p55 subfamily member 2)	-0.912382	3.83275	-8.35579	0.000111733	0.00173197	1.54372
Adm	Adm	11535	adrenomedullin	-0.911867	2.07377	-14.6988	3.52e-06	0.000465927	5.30136
Aurka	Aurka	20878	aurora kinase A	-0.908641	3.05339	-5.43042	0.00130185	0.00703995	-1.03129
Snx20	Snx20	71607	sorting nexin 20	-0.908354	-1.55064	-3.5399	0.0109382	0.0300982	-2.49546
Lmnb2	Lmnb2	16907	lamin B2	-0.907597	4.16523	-5.60766	0.00109362	0.00628581	-1.05133
Cd72	Cd72	12517	CD72 antigen	-0.907284	-1.7459	-3.65385	0.00947791	0.0271728	-2.33568
Hlf	Hlf	217082	hepatic leukemia factor	-0.905184	0.477538	-5.39748	0.0013453	0.00717725	-0.604809
Kif24	Kif24	109242	kinesin family member 24	-0.904819	2.32743	-18.0599	9.66e-07	0.000335834	6.51508
Aif1l	Aif1l	108897	allograft inflammatory factor 1-like	-0.903789	3.66232	-5.80632	0.000903673	0.00560825	-0.744474
Ncapg2	Ncapg2	76044	non-SMC condensin II complex, subunit G2	-0.903448	4.74665	-8.15523	0.000129039	0.00182949	1.23407
Nox4	Nox4	50490	NADPH oxidase 4	-0.903064	1.77334	-9.18384	6.35e-05	0.00129397	2.4313
1700048O20Rik	1700048O20Rik	69430	RIKEN cDNA 1700048O20 gene	-0.900988	0.242768	-9.63951	4.74e-05	0.00115609	2.72193
Gm2237	Gm2237	100039441	predicted gene 2237	-0.898507	-1.0473	-4.64121	0.0029735	0.0119267	-1.25256
Bub1	Bub1	12235	BUB1, mitotic checkpoint serine/threonine kinase	-0.897972	3.68282	-8.46859	0.000103173	0.00167292	1.65577
Plk4	Plk4	20873	polo like kinase 4	-0.895845	3.96967	-9.75763	4.41e-05	0.00110892	2.54801
Cks2	Cks2	66197	CDC28 protein kinase regulatory subunit 2	-0.895111	2.65304	-11.246	1.85e-05	0.00077875	3.6397
Gm31262	Gm31262	102633432	predicted gene, 31262	-0.892817	1.48183	-14.1752	4.42e-06	0.000484234	5.02796
Gxylt2	Gxylt2	232313	glucoside xylosyltransferase 2	-0.892456	1.32969	-8.33542	0.000113364	0.00173907	1.87012
Fbln1	Fbln1	14114	fibulin 1	-0.891271	1.07416	-4.88644	0.00227963	0.00997138	-1.25776
Dkk2	Dkk2	56811	dickkopf WNT signaling pathway inhibitor 2	-0.888641	1.02479	-3.84105	0.0075222	0.0229847	-2.5221
Tnfaip8l3	Tnfaip8l3	244882	tumor necrosis factor, alpha-induced protein 8-like 3	-0.887599	0.156933	-5.12343	0.00177735	0.00849943	-0.852336
Sfrp1	Sfrp1	20377	secreted frizzled-related protein 1	-0.88654	6.73218	-15.2075	2.85e-06	0.000423365	5.26448
Rarb	Rarb	218772	retinoic acid receptor, beta	-0.881064	2.39139	-7.71539	0.000178874	0.00223296	1.25847
Zfp768	Zfp768	233890	zinc finger protein 768	-0.879964	3.26394	-7.28312	0.000250396	0.00267626	0.74795
Zfp35	Zfp35	22694	zinc finger protein 35	-0.878557	4.12739	-7.42571	0.000223704	0.00253706	0.722577
Gm5577	Gm5577	434064	predicted gene 5577	-0.877792	0.731543	-4.66641	0.00289226	0.0117063	-1.4502
Slc1a2	Slc1a2	20511	solute carrier family 1 (glial high affinity glutamate transporter), member 2	-0.877223	1.25498	-7.9717	0.000147605	0.00197979	1.60432
Tagln	Tagln	21345	transgelin	-0.876599	6.04155	-3.26952	0.0154877	0.0390008	-4.27622
Zfp422	Zfp422	67255	zinc finger protein 422	-0.875728	4.18615	-7.89834	0.000155867	0.00204481	1.11442
Gm31054	Gm31054	102633155	predicted gene, 31054	-0.874822	-1.87987	-3.80348	0.00787594	0.0237423	-2.14492
Cpa4	Cpa4	71791	carboxypeptidase A4	-0.872826	-0.413464	-3.84519	0.00748429	0.0228981	-2.25761
Lmnb1	Lmnb1	16906	lamin B1	-0.872056	4.89123	-5.55026	0.00115663	0.00651179	-1.24362
Ncapd2	Ncapd2	68298	non-SMC condensin I complex, subunit D2	-0.871208	5.1263	-14.7326	3.47e-06	0.000465927	5.18091
Zfp629	Zfp629	320683	zinc finger protein 629	-0.870123	4.49381	-5.81721	0.000894395	0.00557865	-0.888382
Adgra2	Adgra2	78560	adhesion G protein-coupled receptor A2	-0.870045	5.69346	-3.89333	0.00705877	0.0219222	-3.37425
Col3a1	Col3a1	12825	collagen, type III, alpha 1	-0.869996	8.56105	-4.42921	0.00376739	0.014049	-2.90668
Cnn2	Cnn2	12798	calponin 2	-0.86953	5.68679	-4.37255	0.0040178	0.0147016	-2.7517
Prim1	Prim1	19075	DNA primase, p49 subunit	-0.869432	2.98158	-10.8643	2.29e-05	0.000855412	3.38536
Cenpk	Cenpk	60411	centromere protein K	-0.86904	1.21645	-3.83936	0.0075378	0.0230156	-2.56511
Mir1954	Mir1954	100316776	microRNA 1954	-0.868294	-1.92768	-4.79946	0.0025025	0.0106196	-1.0508
Mpp3	Mpp3	13384	membrane protein, palmitoylated 3 (MAGUK p55 subfamily member 3)	-0.868012	1.14703	-7.7083	0.000179841	0.00223681	1.40984
Wnt6	Wnt6	22420	wingless-type MMTV integration site family, member 6	-0.86684	0.399853	-7.98731	0.000145912	0.00196337	1.66055
Gm12474	Gm12474	545557	predicted gene 12474	-0.866018	-1.09159	-5.71998	0.000981224	0.00586501	-0.17225
Ephb2	Ephb2	13844	Eph receptor B2	-0.865637	5.0514	-11.3227	1.78e-05	0.000774078	3.39727
Nrm	Nrm	106582	nurim (nuclear envelope membrane protein)	-0.863877	1.73456	-13.8869	5.02e-06	0.000502078	4.94143
Zfp105	Zfp105	22646	zinc finger protein 105	-0.863326	2.41204	-6.97503	0.000321445	0.00307066	0.619609
Gm36401	Gm36401	102640298	predicted gene, 36401	-0.861442	0.405876	-8.35763	0.000111587	0.00173197	1.92229
D830050J10Rik	D830050J10Rik	352968	RIKEN cDNA D830050J10 gene	-0.860763	-0.465018	-6.26651	0.000591172	0.00440711	0.306999
Mad2l1	Mad2l1	56150	MAD2 mitotic arrest deficient-like 1	-0.860641	4.26403	-10.5253	2.78e-05	0.000903261	3.01055
Cdc25c	Cdc25c	12532	cell division cycle 25C	-0.859537	1.10166	-9.94523	3.93e-05	0.00105637	2.94513
Usp1	Usp1	230484	ubiquitin specific peptidase 1	-0.858203	5.30232	-7.18908	0.000269986	0.0027856	0.32162
Dpt	Dpt	56429	dermatopontin	-0.856785	-0.519038	-5.87503	0.00084689	0.00541945	-0.043494
Gm14199	Gm14199	105244329	predicted gene 14199	-0.855778	-1.62853	-6.59901	0.000441361	0.0036862	0.53603
Hus1	Hus1	15574	HUS1 checkpoint clamp component	-0.855643	3.69061	-7.0793	0.0002951	0.00293629	0.49106
Gm38552	Gm38552	102641369	predicted gene, 38552	-0.855477	-1.77192	-3.92147	0.00682252	0.0213607	-2.01399
Hells	Hells	15201	helicase, lymphoid specific	-0.855474	4.52683	-8.63608	9.18e-05	0.0015797	1.64736
Zkscan16	Zkscan16	100041581	zinc finger with KRAB and SCAN domains 16	-0.854072	1.22426	-11.8497	1.34e-05	0.000688985	3.97824
Brca1	Brca1	12189	breast cancer 1, early onset	-0.853254	3.82682	-12.9537	7.74e-06	0.000554192	4.4519
Isg15	Isg15	100038882	ISG15 ubiquitin-like modifier	-0.851953	2.85076	-11.9213	1.29e-05	0.000675914	3.99782
Dlx3	Dlx3	13393	distal-less homeobox 3	-0.85125	2.29003	-9.25851	6.05e-05	0.00126945	2.43112
Mxd3	Mxd3	17121	Max dimerization protein 3	-0.848541	1.02189	-12.1221	1.17e-05	0.000668373	4.08798
Tnc	Tnc	21923	tenascin C	-0.847838	8.58887	-5.63579	0.00106416	0.00617791	-1.49498
Cdkl4	Cdkl4	381113	cyclin-dependent kinase-like 4	-0.847447	-0.0445202	-4.49599	0.00349431	0.0133528	-1.52539
Phf19	Phf19	74016	PHD finger protein 19	-0.847407	2.13951	-13.6384	5.62e-06	0.000517597	4.85914
Cnn1	Cnn1	12797	calponin 1	-0.842171	-0.44885	-4.31986	0.00426742	0.0153108	-1.67736
Zfp111	Zfp111	56707	zinc finger protein 111	-0.839803	3.88959	-8.99036	7.22e-05	0.00137589	2.01528
Filip1l	Filip1l	78749	filamin A interacting protein 1-like	-0.839245	4.47247	-5.35974	0.00139708	0.0073497	-1.38252
Zfp113	Zfp113	56314	zinc finger protein 113	-0.838561	3.59428	-5.99523	0.000757003	0.00508476	-0.536934
Stc2	Stc2	20856	stanniocalcin 2	-0.837329	-0.622959	-8.01223	0.000143255	0.00195194	1.63445
Atp10a	Atp10a	11982	ATPase, class V, type 10A	-0.836674	3.64582	-14.6212	3.64e-06	0.000465927	5.26193
Det1	Det1	76375	de-etiolated homolog 1 (Arabidopsis)	-0.83661	2.52434	-8.54522	9.78e-05	0.00162646	1.8892
Gata6	Gata6	14465	GATA binding protein 6	-0.834236	-1.10877	-3.15581	0.0179844	0.0439534	-3.04641
Zfp580	Zfp580	68992	zinc finger protein 580	-0.833871	3.9135	-9.55232	5.01e-05	0.00118825	2.41375
Mms22l	Mms22l	212377	MMS22-like, DNA repair protein	-0.832045	2.71933	-12.0487	1.21e-05	0.000668373	4.07516
Gm42158	Gm42158	105246969	predicted gene, 42158	-0.831422	-0.739926	-6.86828	0.000351227	0.00324464	0.803566
Rad54b	Rad54b	623474	RAD54 homolog B (S. cerevisiae)	-0.831245	1.54398	-8.02715	0.000141692	0.00193791	1.61728
Ccne1	Ccne1	12447	cyclin E1	-0.830772	3.33279	-12.0646	1.2e-05	0.000668373	4.03273
Tpx2	Tpx2	72119	TPX2, microtubule-associated	-0.829475	5.42695	-8.2601	0.000119635	0.00177167	1.21729
Pola1	Pola1	18968	polymerase (DNA directed), alpha 1	-0.828237	4.65892	-9.32069	5.81e-05	0.00125525	2.13564
Csrp1	Csrp1	13007	cysteine and glycine-rich protein 1	-0.827149	6.83514	-11.0073	2.11e-05	0.000830176	3.02081
Serpinb9b	Serpinb9b	20706	serine (or cysteine) peptidase inhibitor, clade B, member 9b	-0.825806	-0.566285	-4.10317	0.00549179	0.0182725	-1.91983
Knstrn	Knstrn	51944	kinetochore-localized astrin/SPAG5 binding	-0.825475	3.29244	-7.12292	0.000284815	0.00287664	0.599765
Sema3a	Sema3a	20346	sema domain, immunoglobulin domain (Ig), short basic domain, secreted, (semaphorin) 3A	-0.824793	0.988378	-3.27376	0.0154021	0.0388619	-3.27566
Lfng	Lfng	16848	LFNG O-fucosylpeptide 3-beta-N-acetylglucosaminyltransferase	-0.824485	2.96674	-8.80638	8.17e-05	0.0014729	2.02009
Gm9936	Gm9936	791292	predicted gene 9936	-0.82252	1.01849	-5.31601	0.00145993	0.00755237	-0.774835
Acr	Acr	11434	acrosin prepropeptide	-0.822333	0.435889	-5.49475	0.00122149	0.00676117	-0.499752
Zbp1	Zbp1	58203	Z-DNA binding protein 1	-0.821502	1.92052	-5.41283	0.00132485	0.00710341	-0.833666
Gm29674	Gm29674	432500	predicted gene, 29674	-0.820686	-1.22317	-7.00053	0.000314763	0.00302772	0.873343
Hoxa11	Hoxa11	15396	homeobox A11	-0.819014	-1.12386	-4.40855	0.0038566	0.0142805	-1.50494
Stat1	Stat1	20846	signal transducer and activator of transcription 1	-0.818832	6.05651	-27.0222	7.51e-08	0.000169118	9.15637
Fsd2	Fsd2	244091	fibronectin type III and SPRY domain containing 2	-0.817193	-0.959654	-3.85103	0.00743126	0.0227816	-2.17775
Redrum	Redrum	77433	Redrum, erythroid developmental long intergenic non-protein coding transcript	-0.816659	1.29184	-5.46105	0.00126287	0.00690809	-0.666575
Cdc45	Cdc45	12544	cell division cycle 45	-0.816212	2.84394	-5.54361	0.00116419	0.00652805	-0.869778
Atp8b3	Atp8b3	67331	ATPase, class I, type 8B, member 3	-0.813439	-0.695829	-5.16211	0.00170781	0.00829452	-0.728088
Cdca7	Cdca7	66953	cell division cycle associated 7	-0.813382	2.14375	-4.35178	0.00411422	0.0149122	-2.11095
Loxl2	Loxl2	94352	lysyl oxidase-like 2	-0.812073	5.16622	-4.31952	0.00426907	0.0153132	-2.74244
Pkdrej	Pkdrej	18766	polycystin (PKD) family receptor for egg jelly	-0.812003	0.5005	-3.71015	0.00883658	0.0258965	-2.5897
Chaf1a	Chaf1a	27221	chromatin assembly factor 1, subunit A (p150)	-0.811773	3.90559	-5.09565	0.00182924	0.00865623	-1.57598
Col12a1	Col12a1	12816	collagen, type XII, alpha 1	-0.810196	7.82286	-7.14208	0.000280428	0.00285295	0.0435543
Frs3	Frs3	107971	fibroblast growth factor receptor substrate 3	-0.809367	2.63867	-13.5885	5.75e-06	0.000517597	4.83897
Zfp808	Zfp808	630579	zinc finger protein 808	-0.808657	1.48333	-7.73702	0.000175962	0.00220987	1.3966
Lipg	Lipg	16891	lipase, endothelial	-0.807111	-0.828117	-4.18131	0.00501021	0.0171461	-1.79557
Krt222	Krt222	268481	keratin 222	-0.806169	4.13238	-13.8797	5.04e-06	0.000502078	4.87888
Ikzf4	Ikzf4	22781	IKAROS family zinc finger 4	-0.805908	1.09925	-10.6104	2.65e-05	0.000885589	3.32756
Glt8d2	Glt8d2	74782	glycosyltransferase 8 domain containing 2	-0.805776	-0.0665648	-8.16066	0.000128532	0.00182934	1.77477
Prss35	Prss35	244954	protease, serine 35	-0.805612	5.50002	-8.30875	0.000115541	0.00174833	1.24586
Gli1	Gli1	14632	GLI-Kruppel family member GLI1	-0.805177	0.335433	-5.08	0.00185923	0.00873894	-0.924089
Cand2	Cand2	67088	cullin-associated and neddylation-dissociated 2 (putative)	-0.804417	2.75894	-8.33104	0.000113718	0.00173907	1.69186
Gm41222	Gm41222	105245832	predicted gene, 41222	-0.803863	-1.35788	-3.04121	0.0209467	0.0491796	-3.16381
Smtnl2	Smtnl2	276829	smoothelin-like 2	-0.802984	-0.447764	-5.72168	0.000979626	0.00586307	-0.191304
Ankrd1	Ankrd1	107765	ankyrin repeat domain 1 (cardiac muscle)	-0.802922	-1.17629	-3.68429	0.00912501	0.0264643	-2.35832
Fam81a	Fam81a	76886	family with sequence similarity 81, member A	-0.798583	3.14093	-18.4099	8.56e-07	0.000326236	6.7144
Ehf	Ehf	13661	ets homologous factor	-0.798182	-1.24472	-4.34445	0.00414885	0.0149978	-1.56749
Kif20b	Kif20b	240641	kinesin family member 20B	-0.797921	4.05452	-5.3228	0.00144997	0.0075287	-1.34675
Unc5a	Unc5a	107448	unc-5 netrin receptor A	-0.794884	2.8803	-11.4704	1.64e-05	0.000747663	3.7463
Mns1	Mns1	17427	meiosis-specific nuclear structural protein 1	-0.794581	1.93761	-10.3576	3.07e-05	0.000944717	3.1686
Snord16a	Snord16a	100217453	small nucleolar RNA, C/D box 16A	-0.794576	-1.37157	-3.12239	0.0187987	0.0454017	-3.05483
Has2	Has2	15117	hyaluronan synthase 2	-0.794386	4.48285	-4.18098	0.00501211	0.0171461	-2.80143
Gm16758	Gm16758	102640752	predicted gene, 16758	-0.793902	-0.945829	-5.34007	0.00142496	0.00743789	-0.535953
Ifnlr1	Ifnlr1	242700	interferon lambda receptor 1	-0.793134	-0.228805	-6.07496	0.000703341	0.00483883	0.125983
Slc25a29	Slc25a29	214663	solute carrier family 25 (mitochondrial carrier, palmitoylcarnitine transporter), member 29	-0.79222	0.52173	-8.02699	0.000141708	0.00193791	1.68701
Pla2g4e	Pla2g4e	329502	phospholipase A2, group IVE	-0.79192	-0.672481	-6.32249	0.000562332	0.00426995	0.358338
Xkr5	Xkr5	319581	X-linked Kx blood group related 5	-0.791719	-0.0400554	-5.19647	0.00164861	0.0081081	-0.752165
Rad51b	Rad51b	19363	RAD51 paralog B	-0.791634	0.144673	-3.32502	0.0144079	0.0369023	-3.03193
Crym	Crym	12971	crystallin, mu	-0.79127	3.07356	-17.0064	1.41e-06	0.000343083	6.23027
Bbs1	Bbs1	52028	Bardet-Biedl syndrome 1 (human)	-0.790433	3.33396	-12.8932	7.97e-06	0.000554192	4.46589
Ccr5	Ccr5	12774	chemokine (C-C motif) receptor 5	-0.789739	1.26307	-9.18159	6.36e-05	0.00129431	2.46208
Mcm4	Mcm4	17217	minichromosome maintenance complex component 4	-0.788627	5.2857	-7.52727	0.000206668	0.00242647	0.622362
Cdh6	Cdh6	12563	cadherin 6	-0.788074	5.39327	-7.08211	0.000294425	0.00293131	0.209424
Gm41313	Gm41313	105245941	predicted gene, 41313	-0.786661	-0.384932	-6.32329	0.000561929	0.00426883	0.354252
Xrn1	Xrn1	24127	5'-3' exoribonuclease 1	-0.786579	6.0244	-5.89012	0.000834966	0.00536979	-1.04375
Megf11	Megf11	214058	multiple EGF-like-domains 11	-0.786153	0.090669	-6.52568	0.000470277	0.00380583	0.50998
Gm550	Gm550	225852	predicted gene 550	-0.78391	-1.39735	-3.6893	0.00906841	0.0263594	-2.32761
Kif18a	Kif18a	228421	kinesin family member 18A	-0.782316	2.67243	-15.6629	2.37e-06	0.000398453	5.71541
Anxa3	Anxa3	11745	annexin A3	-0.782291	4.59539	-4.74838	0.00264473	0.0110083	-2.11555
Trim59	Trim59	66949	tripartite motif-containing 59	-0.781446	3.42813	-12.3348	1.05e-05	0.000629928	4.16798
Gm29695	Gm29695	100505034	predicted gene, 29695	-0.778216	-1.05964	-5.37039	0.00138225	0.00729683	-0.502324
Ube2t	Ube2t	67196	ubiquitin-conjugating enzyme E2T	-0.777959	0.952806	-5.98208	0.000766285	0.00511502	-0.0826655
St8sia2	St8sia2	20450	ST8 alpha-N-acetyl-neuraminide alpha-2,8-sialyltransferase 2	-0.777531	1.24059	-9.30035	5.89e-05	0.00125982	2.54082
Zfp74	Zfp74	72723	zinc finger protein 74	-0.776421	3.65718	-6.61898	0.000433838	0.00365697	0.0676237
C1qb	C1qb	12260	complement component 1, q subcomponent, beta polypeptide	-0.776198	3.02006	-3.8909	0.00707967	0.0219729	-2.88689
Hscb	Hscb	100900	HscB iron-sulfur cluster co-chaperone	-0.776034	1.76113	-4.09992	0.00551289	0.0183209	-2.34854
Pcdh11x	Pcdh11x	245578	protocadherin 11 X-linked	-0.775673	1.53041	-8.27051	0.000118745	0.00176608	1.80213
Fut10	Fut10	171167	fucosyltransferase 10	-0.774261	2.94601	-6.88144	0.00034739	0.00323036	0.440682
Ttc26	Ttc26	264134	tetratricopeptide repeat domain 26	-0.773828	2.89666	-18.3171	8.84e-07	0.000329323	6.66706
Pdgfc	Pdgfc	54635	platelet-derived growth factor, C polypeptide	-0.773256	2.67714	-8.98339	7.25e-05	0.00137589	2.1886
Cit	Cit	12704	citron	-0.77258	4.78872	-11.1472	1.96e-05	0.000799927	3.32346
Rgs14	Rgs14	51791	regulator of G-protein signaling 14	-0.772063	1.25117	-4.38205	0.00397456	0.0146045	-1.88989
Brip1	Brip1	237911	BRCA1 interacting protein C-terminal helicase 1	-0.772051	3.17922	-6.69859	0.000405267	0.00350966	0.229523
Fbxo48	Fbxo48	319701	F-box protein 48	-0.770969	1.21625	-6.57853	0.000449228	0.00372675	0.443635
Zkscan7	Zkscan7	382118	zinc finger with KRAB and SCAN domains 7	-0.770802	2.0616	-3.9782	0.00637217	0.0203071	-2.569
Gm11423	Gm11423	100503272	predicted gene 11423	-0.768812	-0.713635	-5.58861	0.0011141	0.00635339	-0.305055
Prrt3	Prrt3	210673	proline-rich transmembrane protein 3	-0.768629	2.30767	-5.21021	0.00162558	0.00804204	-1.13277
Omd	Omd	27047	osteomodulin	-0.768374	-0.575735	-3.51782	0.0112486	0.0306808	-2.65167
Fzd2	Fzd2	57265	frizzled class receptor 2	-0.768356	2.69227	-3.97087	0.0064285	0.0204439	-2.71276
Itih5	Itih5	209378	inter-alpha (globulin) inhibitor H5	-0.768204	5.79139	-15.2417	2.81e-06	0.000423365	5.34854
Gm21145	Gm21145	100861698	predicted gene, 21145	-0.767737	-0.238237	-8.23059	0.0001222	0.00178467	1.81222
Ccnd3	Ccnd3	12445	cyclin D3	-0.766015	4.46885	-4.43217	0.00375478	0.0140122	-2.481
Bin2	Bin2	668218	bridging integrator 2	-0.765626	-0.44179	-5.5239	0.00118693	0.00661354	-0.383197
Gins2	Gins2	272551	GINS complex subunit 2 (Psf2 homolog)	-0.765285	2.10672	-3.55417	0.0107425	0.0297691	-3.14239
Ska3	Ska3	219114	spindle and kinetochore associated complex subunit 3	-0.764733	2.00245	-4.2878	0.00442772	0.0157112	-2.16262
Eefsec	Eefsec	65967	eukaryotic elongation factor, selenocysteine-tRNA-specific	-0.762671	3.62053	-11.5497	1.57e-05	0.000735808	3.7134
Mettl18	Mettl18	69962	methyltransferase like 18	-0.761426	1.09672	-6.14716	0.000658444	0.00466785	0.0564083
Fibin	Fibin	67606	fin bud initiation factor homolog (zebrafish)	-0.760403	1.73841	-6.24554	0.000602406	0.00443484	0.0492476
Cenpw	Cenpw	66311	centromere protein W	-0.760336	0.106905	-3.78661	0.00804069	0.0241077	-2.41828
Dnah7c	Dnah7c	100101919	dynein, axonemal, heavy chain 7C	-0.759905	-0.416618	-5.12916	0.00176685	0.00847583	-0.784807
Card14	Card14	170720	caspase recruitment domain family, member 14	-0.759591	1.33209	-9.19603	6.3e-05	0.00129054	2.46815
Edaradd	Edaradd	171211	EDAR (ectodysplasin-A receptor)-associated death domain	-0.759235	-1.09819	-6.74861	0.000388413	0.00342383	0.693525
Ifi203	Ifi203	15950	interferon activated gene 203	-0.757415	2.80814	-15.7504	2.28e-06	0.000398453	5.75346
Plekha7	Plekha7	233765	pleckstrin homology domain containing, family A member 7	-0.756455	3.65672	-5.73656	0.000965769	0.0058233	-0.821075
Foxd2os	Foxd2os	100040736	forkhead box D2, opposite strand	-0.756386	1.22364	-4.28752	0.00442915	0.0157129	-2.00127
Golm1	Golm1	105348	golgi membrane protein 1	-0.756298	4.37378	-12.6848	8.82e-06	0.000581887	4.24929
Gen1	Gen1	209334	GEN1, Holliday junction 5' flap endonuclease	-0.755029	2.39542	-8.4457	0.000104848	0.00168254	1.83044
Nrk	Nrk	27206	Nik related kinase	-0.754192	-0.463158	-6.70512	0.000403019	0.00349742	0.678076
Lrriq1	Lrriq1	74978	leucine-rich repeats and IQ motif containing 1	-0.752473	2.26175	-10.6491	2.59e-05	0.000882385	3.32122
Osr1	Osr1	23967	odd-skipped related transcription factor 1	-0.752326	0.0786401	-7.18079	0.000271796	0.00279395	1.05496
Gfap	Gfap	14580	glial fibrillary acidic protein	-0.752209	1.56512	-9.96468	3.88e-05	0.00105236	2.94792
Zic2	Zic2	22772	zinc finger protein of the cerebellum 2	-0.751468	2.31746	-6.17661	0.000641073	0.00459898	-0.118542
Cenpm	Cenpm	66570	centromere protein M	-0.751133	1.29207	-8.07844	0.000136462	0.00189868	1.68013
Cxcl14	Cxcl14	57266	chemokine (C-X-C motif) ligand 14	-0.749936	3.46166	-4.65061	0.00294288	0.0118396	-2.01585
S100a4	S100a4	20198	S100 calcium binding protein A4	-0.749163	4.9719	-4.8528	0.00236307	0.0102376	-2.05647
Tmem45a	Tmem45a	56277	transmembrane protein 45a	-0.749163	2.1825	-5.41452	0.00132262	0.00709374	-0.88395
Pard3b	Pard3b	72823	par-3 family cell polarity regulator beta	-0.748476	3.50714	-3.77704	0.00813584	0.0242931	-3.14014
Heyl	Heyl	56198	hairy/enhancer-of-split related with YRPW motif-like	-0.747476	5.37295	-6.25877	0.000595289	0.00442403	-0.578976
2610027K06Rik	2610027K06Rik	69909	RIKEN cDNA 2610027K06 gene	-0.746062	0.40325	-4.95086	0.00212888	0.00955334	-1.07668
Vcam1	Vcam1	22329	vascular cell adhesion molecule 1	-0.745609	4.0441	-4.54828	0.00329584	0.0128447	-2.25604
Mfsd4a	Mfsd4a	213006	major facilitator superfamily domain containing 4A	-0.74526	1.22821	-6.21312	0.000620251	0.00451601	0.100044
Rnf182	Rnf182	328234	ring finger protein 182	-0.745224	1.31673	-6.06531	0.000709602	0.00485996	-0.056985
Tyms	Tyms	22171	thymidylate synthase	-0.744102	3.80319	-8.49393	0.000101355	0.00165464	1.65234
Efemp1	Efemp1	216616	epidermal growth factor-containing fibulin-like extracellular matrix protein 1	-0.744018	3.34085	-4.3049	0.0043414	0.0154868	-2.41923
Gm11457	Gm11457	105244354	predicted gene 11457	-0.742016	-1.75567	-3.68345	0.00913465	0.0264739	-2.30008
Rasgrp2	Rasgrp2	19395	RAS, guanyl releasing protein 2	-0.741033	0.577222	-5.3457	0.00141692	0.00740989	-0.675558
Rnf165	Rnf165	225743	ring finger protein 165	-0.740977	2.33934	-8.45528	0.000104143	0.00167891	1.84482
Gpr63	Gpr63	81006	G protein-coupled receptor 63	-0.740973	2.05935	-10.8529	2.3e-05	0.000855412	3.45316
Decr2	Decr2	26378	2-4-dienoyl-Coenzyme A reductase 2, peroxisomal	-0.739825	3.92332	-15.1109	2.96e-06	0.000428204	5.45703
Gm30124	Gm30124	102631909	predicted gene, 30124	-0.739819	0.365715	-4.31837	0.00427475	0.0153211	-1.80194
Trip11	Trip11	109181	thyroid hormone receptor interactor 11	-0.739647	7.15643	-9.43735	5.39e-05	0.00122469	1.94399
Pdk1	Pdk1	228026	pyruvate dehydrogenase kinase, isoenzyme 1	-0.7394	4.66155	-9.02818	7.04e-05	0.00136431	1.91996
Lhfpl1	Lhfpl1	237091	lipoma HMGIC fusion partner-like 1	-0.739295	3.10629	-7.42516	0.0002238	0.00253706	0.895475
Arhgap11a	Arhgap11a	228482	Rho GTPase activating protein 11A	-0.738377	4.33877	-15.6954	2.34e-06	0.000398453	5.67567
Zfp786	Zfp786	330301	zinc finger protein 786	-0.738299	1.17581	-6.79487	0.00037353	0.0033454	0.642982
Sox3	Sox3	20675	SRY (sex determining region Y)-box 3	-0.737653	-1.23271	-4.53576	0.0033422	0.0129742	-1.35579
Gli3	Gli3	14634	GLI-Kruppel family member GLI3	-0.734902	4.23216	-7.80418	0.000167257	0.0021388	1.02476
Crip1	Crip1	12925	cysteine-rich protein 1 (intestinal)	-0.73459	2.61269	-4.42983	0.00376474	0.0140422	-2.11334
Tril	Tril	66873	TLR4 interactor with leucine-rich repeats	-0.734327	2.26452	-4.46676	0.003611	0.013654	-1.99604
Neurl1b	Neurl1b	240055	neuralized E3 ubiquitin protein ligase 1B	-0.733633	3.33176	-7.16947	0.000274289	0.00281209	0.632418
Pmf1	Pmf1	67037	polyamine-modulated factor 1	-0.733512	3.4735	-6.38937	0.000529943	0.00413065	-0.12166
Ifit1	Ifit1	15957	interferon-induced protein with tetratricopeptide repeats 1	-0.733442	6.19926	-26.3607	8.79e-08	0.000169118	8.99635
Arhgef39	Arhgef39	230098	Rho guanine nucleotide exchange factor (GEF) 39	-0.733023	0.664042	-3.58021	0.0103951	0.0290766	-2.79533
Ezh2	Ezh2	14056	enhancer of zeste 2 polycomb repressive complex 2 subunit	-0.731743	4.56093	-6.5711	0.000452122	0.00373597	-0.141353
Skida1	Skida1	72668	SKI/DACH domain containing 1	-0.731726	3.07665	-10.262	3.24e-05	0.000966422	3.00047
Atad5	Atad5	237877	ATPase family, AAA domain containing 5	-0.730824	3.62384	-8.34041	0.000112962	0.00173658	1.56169
Foxred2	Foxred2	239554	FAD-dependent oxidoreductase domain containing 2	-0.730178	1.83085	-5.80672	0.000903333	0.00560825	-0.404821
Zfp964	Zfp964	636741	zinc finger protein 964	-0.729833	1.26983	-4.83435	0.0024103	0.0103539	-1.35854
Twist1	Twist1	22160	twist basic helix-loop-helix transcription factor 1	-0.729384	2.46055	-5.35277	0.0014069	0.0073828	-1.00542
Sspn	Sspn	16651	sarcospan	-0.729141	4.50253	-12.3002	1.07e-05	0.000636751	4.02569
Gm3325	Gm3325	100041420	predicted gene 3325	-0.729125	2.83382	-4.99162	0.0020393	0.0093062	-1.48664
Espl1	Espl1	105988	extra spindle pole bodies 1, separase	-0.728875	3.23354	-4.50076	0.00347566	0.0133165	-2.15361
Adam12	Adam12	11489	a disintegrin and metallopeptidase domain 12 (meltrin alpha)	-0.728648	4.94219	-6.90905	0.000339496	0.00318201	0.116269
Agap2	Agap2	216439	ArfGAP with GTPase domain, ankyrin repeat and PH domain 2	-0.726911	3.69781	-13.6993	5.47e-06	0.000506271	4.83137
Iqgap2	Iqgap2	544963	IQ motif containing GTPase activating protein 2	-0.726645	5.50352	-8.5913	9.47e-05	0.00159414	1.46695
Zfp940	Zfp940	233057	zinc finger protein 940	-0.726091	1.84069	-5.31756	0.00145765	0.0075499	-0.925299
2010204K13Rik	2010204K13Rik	68355	RIKEN cDNA 2010204K13 gene	-0.725721	0.310244	-4.76192	0.00260615	0.0108964	-1.2744
Samd1	Samd1	666704	sterile alpha motif domain containing 1	-0.725586	5.15752	-5.65826	0.00104129	0.00607664	-1.17303
H2-T24	H2-T24	15042	histocompatibility 2, T region locus 24	-0.725131	-0.0471096	-3.59246	0.010236	0.0287321	-2.64302
Galnt16	Galnt16	108760	polypeptide N-acetylgalactosaminyltransferase 16	-0.725019	2.3919	-13.2595	6.7e-06	0.000525531	4.68981
Col4a4	Col4a4	12829	collagen, type IV, alpha 4	-0.723352	0.98939	-4.28531	0.00444044	0.0157363	-1.95779
Zfp108	Zfp108	54678	zinc finger protein 108	-0.722744	1.55503	-5.35854	0.00139876	0.00735144	-0.827266
Smim1	Smim1	68859	small integral membrane protein 1	-0.720653	0.9528	-5.33867	0.00142698	0.00744389	-0.74198
Enpp1	Enpp1	18605	ectonucleotide pyrophosphatase/phosphodiesterase 1	-0.720243	4.75835	-8.58826	9.49e-05	0.0015954	1.57141
Palb2	Palb2	233826	partner and localizer of BRCA2	-0.71985	1.59174	-7.81143	0.000166346	0.00213403	1.44153
Smc2	Smc2	14211	structural maintenance of chromosomes 2	-0.719792	5.61234	-5.51819	0.00119362	0.00664415	-1.39303
Gm20597	Gm20597	100502868	predicted gene, 20597	-0.71911	3.02595	-9.40507	5.5e-05	0.00123686	2.43777
Tram2	Tram2	170829	translocating chain-associating membrane protein 2	-0.71831	3.41345	-13.3116	6.53e-06	0.000525531	4.66673
2700099C18Rik	2700099C18Rik	77022	NDC80 homolog, kinetochore complex component pseudogene	-0.718266	0.816769	-5.14486	0.00173843	0.00839959	-0.928608
Gm6653	Gm6653	626115	predicted gene 6653	-0.716822	-0.53486	-4.43968	0.00372304	0.0139362	-1.52892
Pole2	Pole2	18974	polymerase (DNA directed), epsilon 2 (p59 subunit)	-0.716351	2.18288	-11.0085	2.11e-05	0.000830176	3.5353
Gm30294	Gm30294	102632141	predicted gene, 30294	-0.715444	-1.14627	-3.0676	0.0202205	0.0479855	-3.16015
Setmar	Setmar	74729	SET domain without mariner transposase fusion	-0.713992	1.49012	-10.9615	2.17e-05	0.000835001	3.52923
Poc1a	Poc1a	70235	POC1 centriolar protein A	-0.713887	1.41073	-7.31293	0.000244529	0.00264425	1.05799
Bmp4	Bmp4	12159	bone morphogenetic protein 4	-0.713381	0.450645	-7.24894	0.000257323	0.00271763	1.09445
2810403D21Rik	2810403D21Rik	69964	RIKEN cDNA 2810403D21 gene	-0.713049	-0.639581	-4.23245	0.00472048	0.0164656	-1.75806
Glis2	Glis2	83396	GLIS family zinc finger 2	-0.712097	5.19981	-20.8401	3.91e-07	0.000226423	7.49314
Aldh1b1	Aldh1b1	72535	aldehyde dehydrogenase 1 family, member B1	-0.711342	0.649629	-4.62286	0.00303424	0.0121241	-1.49057
Ptpn7	Ptpn7	320139	protein tyrosine phosphatase, non-receptor type 7	-0.711046	-1.28053	-4.60573	0.00309222	0.0122853	-1.27652
Ccne2	Ccne2	12448	cyclin E2	-0.709336	4.06373	-8.6646	9e-05	0.00156566	1.74048
Ltf	Ltf	17002	lactotransferrin	-0.708741	-0.113599	-4.55501	0.00327125	0.0127786	-1.44994
Mdc1	Mdc1	240087	mediator of DNA damage checkpoint 1	-0.708573	6.25697	-8.40602	0.000107824	0.00170947	1.23359
Fhl2	Fhl2	14200	four and a half LIM domains 2	-0.708163	2.73722	-5.3905	0.0013547	0.00720588	-1.01828
Tmod4	Tmod4	50874	tropomodulin 4	-0.707974	-1.51932	-3.68715	0.00909262	0.0264069	-2.31831
Sp6	Sp6	83395	trans-acting transcription factor 6	-0.707612	1.69581	-8.52536	9.92e-05	0.0016405	1.97253
Gm31512	Gm31512	102633762	predicted gene, 31512	-0.704563	-0.117394	-5.98202	0.000766333	0.00511502	0.0326125
Gcnt1	Gcnt1	14537	glucosaminyl (N-acetyl) transferase 1, core 2	-0.702773	1.73408	-8.86944	7.83e-05	0.00144076	2.21513
Bola3	Bola3	78653	bolA-like 3 (E. coli)	-0.702282	3.24498	-5.98511	0.000764134	0.00510824	-0.48484
Nek4	Nek4	23955	NIMA (never in mitosis gene a)-related expressed kinase 4	-0.702196	3.75987	-8.19645	0.000125245	0.00181181	1.42459
Dhodh	Dhodh	56749	dihydroorotate dehydrogenase	-0.701567	2.36762	-4.22077	0.00478496	0.0166062	-2.3249
Mfsd2a	Mfsd2a	76574	major facilitator superfamily domain containing 2A	-0.701083	3.30994	-10.9897	2.13e-05	0.000835001	3.42119
Axin2	Axin2	12006	axin 2	-0.700352	3.6012	-5.26824	0.00153224	0.0077659	-1.32348
Rgs8	Rgs8	67792	regulator of G-protein signaling 8	-0.699333	2.95485	-7.24785	0.000257548	0.00271763	0.766451
Cp	Cp	12870	ceruloplasmin	-0.698635	4.86888	-5.44833	0.00127889	0.00695036	-1.35652
Mipep	Mipep	70478	mitochondrial intermediate peptidase	-0.6983	3.71394	-10.5459	2.75e-05	0.000898589	3.09734
Pygo1	Pygo1	72135	pygopus 1	-0.697551	1.77673	-5.01922	0.00198105	0.00912733	-1.24624
Kifc1	Kifc1	100502766	kinesin family member C1	-0.697314	2.65306	-9.08957	6.76e-05	0.00133303	2.26638
Ankrd34a	Ankrd34a	545554	ankyrin repeat domain 34A	-0.696833	1.02888	-8.48431	0.000102041	0.00165959	1.99577
Lox	Lox	16948	lysyl oxidase	-0.695178	5.11558	-3.6692	0.0092981	0.026827	-3.59275
Gm35601	Gm35601	102639246	predicted gene, 35601	-0.694834	-1.5166	-3.69748	0.0089766	0.0261992	-2.30586
Zgrf1	Zgrf1	71643	zinc finger, GRF-type containing 1	-0.694389	3.72315	-9.95294	3.91e-05	0.0010548	2.71173
Cnih2	Cnih2	12794	cornichon family AMPA receptor auxiliary protein 2	-0.693977	2.7374	-10.8323	2.33e-05	0.000855412	3.38897
Mndal	Mndal	100040462	myeloid nuclear differentiation antigen like	-0.692394	2.76645	-12.6468	8.98e-06	0.000585886	4.38021
Slitrk2	Slitrk2	245450	SLIT and NTRK-like family, member 2	-0.692059	4.12621	-21.5075	3.2e-07	0.000226423	7.70556
Rfc5	Rfc5	72151	replication factor C (activator 1) 5	-0.691214	2.74156	-6.04358	0.00072393	0.00492789	-0.330914
Mmd2	Mmd2	75104	monocyte to macrophage differentiation-associated 2	-0.690897	2.36734	-4.097	0.00553193	0.0183551	-2.48283
Tbx18	Tbx18	76365	T-box18	-0.690401	1.82224	-5.09985	0.00182128	0.00863955	-1.16442
Pla2g2d	Pla2g2d	18782	phospholipase A2, group IID	-0.690337	-0.723871	-3.55418	0.0107423	0.0297691	-2.58397
C1qa	C1qa	12259	complement component 1, q subcomponent, alpha polypeptide	-0.689375	2.90814	-3.08258	0.0198207	0.0472171	-3.97563
Klhl1	Klhl1	93688	kelch-like 1	-0.689245	1.3222	-9.98383	3.83e-05	0.00104354	2.96683
Jrk	Jrk	16469	jerky	-0.688601	2.91919	-9.12549	6.6e-05	0.00131418	2.25553
Sp110	Sp110	109032	Sp110 nuclear body protein	-0.688439	1.12761	-4.90752	0.00222902	0.00983415	-1.24902
Rrm1	Rrm1	20133	ribonucleotide reductase M1	-0.687827	5.83377	-7.00388	0.000313897	0.00302326	0.0766226
Skp2	Skp2	27401	S-phase kinase-associated protein 2	-0.686709	2.72169	-7.88623	0.000157281	0.00205692	1.3431
Adgrl1	Adgrl1	330814	adhesion G protein-coupled receptor L1	-0.686103	7.22454	-25.5501	1.07e-07	0.000169118	8.77504
3110021A11Rik	3110021A11Rik	67289	RIKEN cDNA 3110021A11 gene	-0.685866	-0.907328	-4.05521	0.00581261	0.0189415	-1.93757
Itgb3bp	Itgb3bp	67733	integrin beta 3 binding protein (beta3-endonexin)	-0.685214	2.54011	-4.72755	0.00270528	0.0111937	-1.73787
Zfp85os	Zfp85os	68271	zinc finger protein 85, opposite strand	-0.684653	0.0835071	-3.5262	0.0111297	0.0304902	-2.75426
Rhoj	Rhoj	80837	ras homolog family member J	-0.684514	4.85744	-5.90131	0.000826253	0.00533867	-0.866922
Krt80	Krt80	74127	keratin 80	-0.683227	0.634873	-3.69584	0.00899498	0.0262311	-2.63797
Fbn2	Fbn2	14119	fibrillin 2	-0.682278	3.86231	-4.17038	0.00507467	0.0172966	-2.69737
Cdk2	Cdk2	12566	cyclin-dependent kinase 2	-0.682275	3.34769	-5.79551	0.000912988	0.0056297	-0.701693
Zfp72	Zfp72	238722	zinc finger protein 72	-0.682247	2.81284	-5.22975	0.00159346	0.00793935	-1.21217
Svep1	Svep1	64817	sushi, von Willebrand factor type A, EGF and pentraxin domain containing 1	-0.681702	3.49953	-4.34134	0.00416365	0.0150383	-2.4071
Txk	Txk	22165	TXK tyrosine kinase	-0.680121	0.143887	-4.6658	0.00289419	0.0117063	-1.35955
F630028O10Rik	F630028O10Rik	100038363	RIKEN cDNA F630028O10 gene	-0.680058	0.714403	-5.81496	0.0008963	0.00558638	-0.215986
Fam221b	Fam221b	242408	family with sequence similarity 221, member B	-0.67974	-0.230805	-5.28648	0.00150417	0.00767753	-0.639966
Entpd2	Entpd2	12496	ectonucleoside triphosphate diphosphohydrolase 2	-0.678409	3.04687	-5.02046	0.00197847	0.00912042	-1.49715
Mus81	Mus81	71711	MUS81 structure-specific endonuclease subunit	-0.678013	3.1072	-9.19534	6.3e-05	0.00129054	2.27852
Cdk6	Cdk6	12571	cyclin-dependent kinase 6	-0.677866	6.33028	-6.20099	0.000627082	0.00454513	-0.756955
Fgf5	Fgf5	14176	fibroblast growth factor 5	-0.677047	1.84934	-3.04715	0.0207808	0.0489136	-3.79192
Tnfaip6	Tnfaip6	21930	tumor necrosis factor alpha induced protein 6	-0.675785	2.94155	-3.99567	0.00624024	0.0200007	-2.73524
Cacng3	Cacng3	54376	calcium channel, voltage-dependent, gamma subunit 3	-0.675684	-0.955735	-3.79124	0.00799508	0.0240053	-2.25352
Gm38987	Gm38987	105242908	predicted gene, 38987	-0.674907	-1.61058	-5.31328	0.00146396	0.0075576	-0.549908
Nr2c1	Nr2c1	22025	nuclear receptor subfamily 2, group C, member 1	-0.674228	4.14525	-12.4104	1.01e-05	0.000624471	4.12837
Gli2	Gli2	14633	GLI-Kruppel family member GLI2	-0.672798	1.76798	-4.44833	0.00368683	0.0138502	-1.91834
Nup205	Nup205	70699	nucleoporin 205	-0.672613	5.74366	-6.15132	0.000655962	0.00465885	-0.74074
Ifi204	Ifi204	15951	interferon activated gene 204	-0.672208	3.24517	-8.35398	0.000111877	0.00173197	1.63221
Lag3	Lag3	16768	lymphocyte-activation gene 3	-0.672063	-0.694357	-3.35936	0.0137808	0.0357384	-2.84185
Alg3	Alg3	208624	asparagine-linked glycosylation 3 (alpha-1,3-mannosyltransferase)	-0.671535	3.93971	-8.23145	0.000122124	0.00178467	1.42204
Lpar5	Lpar5	381810	lysophosphatidic acid receptor 5	-0.670972	2.28176	-3.27632	0.0153507	0.0387721	-3.56568
Ccdc80	Ccdc80	67896	coiled-coil domain containing 80	-0.669913	4.3436	-5.22635	0.00159899	0.00795984	-1.51344
Gm25279	Gm25279	115487698	U4 spliceosomal RNA	-0.669488	-0.590729	-3.6569	0.00944195	0.0271114	-2.47209
Dzip1l	Dzip1l	72507	DAZ interacting protein 1-like	-0.668262	3.60834	-8.99581	7.19e-05	0.00137589	2.05965
Neurl4	Neurl4	216860	neuralized E3 ubiquitin protein ligase 4	-0.668209	5.82225	-8.20669	0.000124323	0.00180467	1.11981
Tmem98	Tmem98	103743	transmembrane protein 98	-0.668053	2.44244	-3.81296	0.00778497	0.0235728	-2.86949
Raver2	Raver2	242570	ribonucleoprotein, PTB-binding 2	-0.667104	1.22906	-8.52083	9.95e-05	0.00164171	2.00934
Mill2	Mill2	243864	MHC I like leukocyte 2	-0.666411	2.3695	-13.4831	6.03e-06	0.000525531	4.79314
Gm29997	Gm29997	102631729	predicted gene, 29997	-0.666352	0.448931	-7.03111	0.000306957	0.00299386	0.916319
B130024G19Rik	B130024G19Rik	434198	RIKEN cDNA B130024G19 gene	-0.666153	1.68234	-7.06917	0.000297548	0.00294665	0.8122
Gtf2h4	Gtf2h4	14885	general transcription factor II H, polypeptide 4	-0.664752	2.86846	-6.34245	0.000552436	0.00423797	-0.0578051
Mtbp	Mtbp	105837	Mdm2, transformed 3T3 cell double minute p53 binding protein	-0.664545	3.67727	-6.09389	0.000691247	0.00478903	-0.455902
F830016B08Rik	F830016B08Rik	240328	RIKEN cDNA F830016B08 gene	-0.662862	0.125509	-4.14984	0.00519824	0.0175955	-1.96785
Gm12250	Gm12250	631323	predicted gene 12250	-0.662149	-1.12703	-3.61003	0.0100125	0.0282656	-2.4586
Ly6c1	Ly6c1	17067	lymphocyte antigen 6 complex, locus C1	-0.66207	1.16267	-7.61565	0.000193039	0.0023234	1.33221
Rtkn2	Rtkn2	170799	rhotekin 2	-0.661779	0.117338	-4.0242	0.00603112	0.0194869	-2.12158
4933404O12Rik	4933404O12Rik	66752	RIKEN cDNA 4933404O12 gene	-0.661608	2.09841	-5.7174	0.000983655	0.00586693	-0.547122
Palld	Palld	72333	palladin, cytoskeletal associated protein	-0.661088	5.77206	-15.6253	2.4e-06	0.000398453	5.51887
1700011L22Rik	1700011L22Rik	67687	RIKEN cDNA 1700011L22 gene	-0.660477	-0.493858	-5.26239	0.00154137	0.00779567	-0.641749
Mad2l2	Mad2l2	71890	MAD2 mitotic arrest deficient-like 2	-0.659986	3.10688	-9.82491	4.23e-05	0.00109683	2.71106
Ctnnd2	Ctnnd2	18163	catenin (cadherin associated protein), delta 2	-0.659877	6.61955	-13.6234	5.66e-06	0.000517597	4.50799
Cpn1	Cpn1	93721	carboxypeptidase N, polypeptide 1	-0.658618	-0.883645	-6.13161	0.000667834	0.00470483	0.19407
Rorc	Rorc	19885	RAR-related orphan receptor gamma	-0.658478	-0.762396	-3.31631	0.0145718	0.0372538	-2.88853
Trf	Trf	22041	transferrin	-0.658025	4.40283	-10.2157	3.33e-05	0.000979111	2.78592
Gm13133	Gm13133	102634405	predicted gene 13133	-0.657367	-0.863363	-3.47828	0.0118291	0.0318904	-2.66184
Haus7	Haus7	73738	HAUS augmin-like complex, subunit 7	-0.657296	2.55892	-4.94521	0.00214166	0.00958826	-1.48694
Tmem42	Tmem42	66079	transmembrane protein 42	-0.656106	1.72766	-5.62596	0.00107436	0.00621986	-0.575735
Lppos	Lppos	68841	LIM domain containing preferred translocation partner in lipoma, opposite strand	-0.656084	0.344687	-5.61715	0.00108359	0.00624955	-0.366151
Neurl3	Neurl3	214854	neuralized E3 ubiquitin protein ligase 3	-0.65606	-0.199171	-5.12687	0.00177103	0.00848618	-0.809591
E2f2	E2f2	242705	E2F transcription factor 2	-0.655814	2.02481	-4.29097	0.00441158	0.0156638	-2.16609
Ccno	Ccno	218630	cyclin O	-0.6552	-1.28534	-3.58362	0.0103506	0.0289615	-2.47282
Pkdcc	Pkdcc	106522	protein kinase domain containing, cytoplasmic	-0.654862	2.3057	-5.21563	0.00161661	0.00801295	-1.1292
Aoc3	Aoc3	11754	amine oxidase, copper containing 3	-0.654639	2.4824	-8.58361	9.52e-05	0.00159786	1.92034
Galnt5	Galnt5	241391	polypeptide N-acetylgalactosaminyltransferase 5	-0.654612	4.13427	-10.8478	2.31e-05	0.000855412	3.22717
Cmpk2	Cmpk2	22169	cytidine monophosphate (UMP-CMP) kinase 2, mitochondrial	-0.654075	3.59653	-12.894	7.96e-06	0.000554192	4.44141
Nmral1	Nmral1	67824	NmrA-like family domain containing 1	-0.654065	1.04587	-5.43625	0.00129433	0.0070092	-0.654932
Kcnf1	Kcnf1	382571	potassium voltage-gated channel, subfamily F, member 1	-0.653554	1.49082	-3.47883	0.0118207	0.0318767	-3.1121
Adamts12	Adamts12	239337	a disintegrin-like and metallopeptidase (reprolysin type) with thrombospondin type 1 motif, 12	-0.653152	3.56475	-6.42859	0.000511937	0.00404039	-0.102121
Wdr31	Wdr31	71354	WD repeat domain 31	-0.652713	0.824998	-6.10136	0.000686539	0.00477679	0.0482879
Mcm8	Mcm8	66634	minichromosome maintenance 8 homologous recombination repair factor	-0.652503	2.65733	-8.12697	0.000131715	0.0018536	1.54499
Ssbp4	Ssbp4	76900	single stranded DNA binding protein 4	-0.650935	4.72243	-14.2695	4.24e-06	0.000479333	5.00234
Papss2	Papss2	23972	3'-phosphoadenosine 5'-phosphosulfate synthase 2	-0.650386	2.56006	-7.98808	0.000145829	0.00196337	1.44934
Tns2	Tns2	209039	tensin 2	-0.649548	5.3316	-8.21499	0.000123581	0.00179857	1.18982
Thbs1	Thbs1	21825	thrombospondin 1	-0.649024	8.48878	-4.25163	0.00461667	0.0161892	-3.12999
Rassf4	Rassf4	213391	Ras association (RalGDS/AF-6) domain family member 4	-0.648975	4.05581	-10.8428	2.32e-05	0.000855412	3.2349
Frk	Frk	14302	fyn-related kinase	-0.648782	0.71469	-7.67704	0.000184176	0.00226542	1.41601
Chek1	Chek1	12649	checkpoint kinase 1	-0.648675	2.78228	-11.3061	1.79e-05	0.000774078	3.66024
Hirip3	Hirip3	233876	HIRA interacting protein 3	-0.64853	3.29616	-6.25774	0.00059584	0.00442534	-0.220397
Olfml2a	Olfml2a	241327	olfactomedin-like 2A	-0.648059	5.52785	-8.17563	0.000127145	0.00182	1.13119
Nxt2	Nxt2	237082	nuclear transport factor 2-like export factor 2	-0.64767	4.04392	-6.04889	0.000720399	0.00491584	-0.570711
Tnfrsf14	Tnfrsf14	230979	tumor necrosis factor receptor superfamily, member 14 (herpesvirus entry mediator)	-0.647573	0.537082	-8.32194	0.000114458	0.0017398	1.89704
Gm40232	Gm40232	105244666	predicted gene, 40232	-0.646689	-0.285511	-3.84415	0.00749383	0.0229175	-2.2814
Mmp15	Mmp15	17388	matrix metallopeptidase 15	-0.646647	6.32991	-14.1806	4.41e-06	0.000484234	4.80611
Zdhhc15	Zdhhc15	108672	zinc finger, DHHC domain containing 15	-0.646459	3.95118	-6.35062	0.000548444	0.00422574	-0.249713
Il17rc	Il17rc	171095	interleukin 17 receptor C	-0.645891	1.81109	-4.39316	0.00392461	0.0144584	-1.99565
Zfp704	Zfp704	170753	zinc finger protein 704	-0.645848	5.73706	-9.93143	3.96e-05	0.00106021	2.41492
Lama2	Lama2	16773	laminin, alpha 2	-0.645261	6.62952	-5.2197	0.0016099	0.00799991	-1.84309
Ifi27l2a	Ifi27l2a	76933	interferon, alpha-inducible protein 27 like 2A	-0.644963	1.07123	-4.25073	0.00462147	0.016196	-2.01864
Fads2	Fads2	56473	fatty acid desaturase 2	-0.644791	6.02573	-25.4976	1.09e-07	0.000169118	8.78353
Postn	Postn	50706	periostin, osteoblast specific factor	-0.643472	7.36204	-4.12461	0.0053547	0.0179733	-3.23483
Spdya	Spdya	70891	speedy/RINGO cell cycle regulator family, member A	-0.642783	-0.897189	-5.04812	0.00192204	0.00893397	-0.833131
Incenp	Incenp	16319	inner centromere protein	-0.64233	4.80711	-5.61794	0.00108275	0.00624955	-1.16137
Tmem145	Tmem145	330485	transmembrane protein 145	-0.641823	2.03214	-9.98935	3.82e-05	0.00104354	2.93392
Rtp4	Rtp4	67775	receptor transporter protein 4	-0.641332	4.02186	-10.5494	2.74e-05	0.000898589	3.05597
Amotl2	Amotl2	56332	angiomotin-like 2	-0.640825	5.82322	-5.09785	0.00182507	0.00864384	-1.89754
Traf6	Traf6	22034	TNF receptor-associated factor 6	-0.63958	4.88256	-9.29064	5.92e-05	0.00126002	2.07697
Wee1	Wee1	22390	WEE 1 homolog 1 (S. pombe)	-0.639392	3.20379	-15.6974	2.33e-06	0.000398453	5.73391
Zic5	Zic5	65100	zinc finger protein of the cerebellum 5	-0.639087	-0.460863	-4.20383	0.00488023	0.0168116	-1.81548
Myom1	Myom1	17929	myomesin 1	-0.638054	2.42547	-4.89953	0.00224806	0.00987709	-1.51379
Gm34917	Gm34917	102638326	predicted gene, 34917	-0.637895	0.967693	-6.11595	0.000677446	0.00473859	0.0425982
Dna2	Dna2	327762	DNA replication helicase/nuclease 2	-0.637238	1.97355	-6.20753	0.000623391	0.00453046	-0.0303893
Mfap2	Mfap2	17150	microfibrillar-associated protein 2	-0.637135	0.768337	-8.06694	0.000137615	0.00190682	1.70687
Gpc4	Gpc4	14735	glypican 4	-0.635943	4.4678	-6.33638	0.000555422	0.00424259	-0.357439
Wnk3	Wnk3	279561	WNK lysine deficient protein kinase 3	-0.635797	4.03129	-15.9196	2.14e-06	0.000398066	5.78998
Ccdc34	Ccdc34	68201	coiled-coil domain containing 34	-0.635789	3.35549	-3.89263	0.0070648	0.0219349	-2.95739
Frem2	Frem2	242022	Fras1 related extracellular matrix protein 2	-0.63564	2.18095	-7.12597	0.000284112	0.00287299	0.786059
Ccdc96	Ccdc96	66717	coiled-coil domain containing 96	-0.634938	0.519241	-8.24121	0.000121269	0.00178195	1.8404
Tfpi2	Tfpi2	21789	tissue factor pathway inhibitor 2	-0.63485	2.1808	-3.66108	0.00939278	0.0270351	-3.01758
Fmo1	Fmo1	14261	flavin containing monooxygenase 1	-0.634381	1.37842	-6.90936	0.000339408	0.00318201	0.71499
Zfp358	Zfp358	140482	zinc finger protein 358	-0.632821	4.34521	-9.53215	5.08e-05	0.00119507	2.32941
Tyrobp	Tyrobp	22177	TYRO protein tyrosine kinase binding protein	-0.63221	1.42773	-6.93026	0.000333571	0.00313841	0.726244
Oas1g	Oas1g	23960	2'-5' oligoadenylate synthetase 1G	-0.631941	-0.896562	-4.66158	0.00290762	0.0117406	-1.24421
Col26a1	Col26a1	140709	collagen, type XXVI, alpha 1	-0.631443	-0.36864	-6.59194	0.000444058	0.00370033	0.583378
Sytl4	Sytl4	27359	synaptotagmin-like 4	-0.63101	-0.0788666	-4.44352	0.0037069	0.0138948	-1.58505
Cldn19	Cldn19	242653	claudin 19	-0.630944	1.00088	-6.46349	0.000496497	0.00395829	0.36457
Gm41442	Gm41442	105246099	predicted gene, 41442	-0.628991	1.52454	-5.40369	0.00133698	0.00715475	-0.775402
Helz	Helz	78455	helicase with zinc finger domain	-0.628963	6.64862	-8.53141	9.87e-05	0.00163734	1.29684
Bach2os	Bach2os	414068	BTB and CNC homology 2, opposite strand	-0.628449	-1.63674	-4.12617	0.00534487	0.0179547	-1.78779
Gm39370	Gm39370	105243452	predicted gene, 39370	-0.626017	-1.32207	-3.87449	0.00722205	0.0223033	-2.11078
Topbp1	Topbp1	235559	topoisomerase (DNA) II binding protein 1	-0.625879	5.75246	-6.75802	0.000385331	0.00340741	-0.14504
Kndc1	Kndc1	76484	kinase non-catalytic C-lobe domain (KIND) containing 1	-0.625678	1.63644	-10.2742	3.22e-05	0.000964257	3.1321
C230035I16Rik	C230035I16Rik	320842	RIKEN cDNA C230035I16 gene	-0.625662	-1.63974	-4.44688	0.00369286	0.0138666	-1.42932
Gpr27	Gpr27	14761	G protein-coupled receptor 27	-0.625534	0.986362	-6.87076	0.000350499	0.00324309	0.730694
Tnfrsf19	Tnfrsf19	29820	tumor necrosis factor receptor superfamily, member 19	-0.625338	1.55886	-3.45671	0.0121593	0.0324957	-3.15869
Cep135	Cep135	381644	centrosomal protein 135	-0.624717	4.00606	-6.87828	0.000348307	0.0032353	0.245006
Fbn1	Fbn1	14118	fibrillin 1	-0.624318	8.07702	-3.68388	0.00912972	0.0264696	-3.86203
Raet1e	Raet1e	379043	retinoic acid early transcript 1E	-0.623644	0.441138	-7.64993	0.000188031	0.00228484	1.40826
Tcf7	Tcf7	21414	transcription factor 7, T cell specific	-0.623464	4.09	-6.72969	0.000394693	0.00345919	0.0905773
Clcc1	Clcc1	229725	chloride channel CLIC-like 1	-0.623415	3.64396	-5.09659	0.00182746	0.00865027	-1.52876
Aamdc	Aamdc	66273	adipogenesis associated Mth938 domain containing	-0.62263	2.15781	-4.46418	0.00362151	0.0136814	-1.97961
Nfix	Nfix	18032	nuclear factor I/X	-0.622563	6.03785	-5.37259	0.0013792	0.00728303	-1.61092
Lig1	Lig1	16881	ligase I, DNA, ATP-dependent	-0.621967	4.63371	-7.22541	0.000262218	0.00274441	0.453175
Gm40812	Gm40812	105245340	predicted gene, 40812	-0.621919	0.432089	-3.35174	0.0139174	0.0359703	-3.05613
Gm12610	Gm12610	102633081	predicted gene 12610	-0.621193	-1.11136	-3.6309	0.00975392	0.0277105	-2.43478
Adgre1	Adgre1	13733	adhesion G protein-coupled receptor E1	-0.621136	1.33215	-3.4004	0.0130703	0.0343205	-3.18494
F13a1	F13a1	74145	coagulation factor XIII, A1 subunit	-0.620672	2.20557	-6.53324	0.000467199	0.00379508	0.242503
Usf3	Usf3	207806	upstream transcription factor family member 3	-0.620376	6.13184	-11.4569	1.65e-05	0.00075106	3.35093
Clec14a	Clec14a	66864	C-type lectin domain family 14, member a	-0.620133	2.32408	-8.36973	0.000110632	0.00172706	1.78014
Bgn	Bgn	12111	biglycan	-0.619935	8.49963	-3.55441	0.0107392	0.0297691	-4.0594
Slc2a10	Slc2a10	170441	solute carrier family 2 (facilitated glucose transporter), member 10	-0.619756	1.20623	-5.02439	0.00197035	0.00909801	-1.13323
Frem1	Frem1	329872	Fras1 related extracellular matrix protein 1	-0.619273	4.40734	-4.19972	0.00490372	0.0168682	-2.76745
Cacna1d	Cacna1d	12289	calcium channel, voltage-dependent, L type, alpha 1D subunit	-0.619124	3.47647	-11.9508	1.27e-05	0.000675914	3.95307
Lrrc4	Lrrc4	192198	leucine rich repeat containing 4	-0.619061	1.57258	-4.06957	0.00571446	0.0187623	-2.35229
Car12	Car12	76459	carbonic anhydrase 12	-0.618269	3.28782	-6.62814	0.000430438	0.00364665	0.13987
Sorbs2	Sorbs2	234214	sorbin and SH3 domain containing 2	-0.618147	5.25779	-11.344	1.76e-05	0.000771069	3.3791
Pask	Pask	269224	PAS domain containing serine/threonine kinase	-0.617939	2.90449	-9.4107	5.48e-05	0.00123406	2.45656
Abcc8	Abcc8	20927	ATP-binding cassette, sub-family C (CFTR/MRP), member 8	-0.616767	0.427558	-8.00259	0.000144277	0.00195749	1.6708
P2ry14	P2ry14	140795	purinergic receptor P2Y, G-protein coupled, 14	-0.616185	0.463662	-5.30441	0.00147713	0.00760615	-0.704856
CK137956	CK137956	635169	cDNA sequence CK137956	-0.616009	0.324179	-4.24402	0.00465756	0.0163161	-1.88707
Glis3	Glis3	226075	GLIS family zinc finger 3	-0.615867	4.94659	-17.0185	1.4e-06	0.000343083	6.16576
Was	Was	22376	Wiskott-Aldrich syndrome	-0.61559	-0.424399	-3.56024	0.0106604	0.0296207	-2.62267
Srp68	Srp68	217337	signal recognition particle 68	-0.615286	5.687	-7.19355	0.000269016	0.0027826	0.26719
Ppp1r26	Ppp1r26	241289	protein phosphatase 1, regulatory subunit 26	-0.615124	3.08169	-10.5557	2.73e-05	0.000897891	3.1827
Igdcc3	Igdcc3	19289	immunoglobulin superfamily, DCC subclass, member 3	-0.614539	0.0864081	-6.80832	0.000369325	0.00332587	0.750706
Nkap	Nkap	67050	NFKB activating protein	-0.613839	4.52204	-6.09513	0.000690464	0.00478903	-0.610437
Klhl23	Klhl23	277396	kelch-like 23	-0.613377	2.75917	-3.31521	0.0145925	0.0372897	-3.61744
Prickle4	Prickle4	381104	prickle planar cell polarity protein 4	-0.612356	0.998704	-3.14115	0.0183367	0.0446242	-3.46781
Serpinh1	Serpinh1	12406	serine (or cysteine) peptidase inhibitor, clade H, member 1	-0.612013	8.04221	-5.32405	0.00144814	0.00752386	-1.81673
Wwc1	Wwc1	211652	WW, C2 and coiled-coil domain containing 1	-0.611955	2.13322	-5.93119	0.000803469	0.00523754	-0.334596
Slc6a11	Slc6a11	243616	solute carrier family 6 (neurotransmitter transporter, GABA), member 11	-0.611586	-0.721826	-3.86153	0.00733683	0.0225996	-2.19729
Npr3	Npr3	18162	natriuretic peptide receptor 3	-0.611104	2.58197	-7.42924	0.000223086	0.00253706	0.983718
Tmem121	Tmem121	69195	transmembrane protein 121	-0.610894	1.08016	-8.18848	0.000125968	0.00181521	1.77789
Traf3ip1	Traf3ip1	74019	TRAF3 interacting protein 1	-0.610829	3.59242	-4.8004	0.00249997	0.0106177	-1.86523
Mrps18c	Mrps18c	68735	mitochondrial ribosomal protein S18C	-0.610427	3.25029	-4.43917	0.00372516	0.013938	-2.23567
Cntf	Cntf	12803	ciliary neurotrophic factor	-0.609872	-1.33811	-3.56393	0.0106108	0.0295074	-2.49174
Dpf3	Dpf3	70127	D4, zinc and double PHD fingers, family 3	-0.609193	1.83261	-3.84646	0.00747271	0.0228794	-2.69643
Gypc	Gypc	71683	glycophorin C	-0.609142	2.81612	-4.00081	0.00620194	0.0199008	-2.70386
Dnajc9	Dnajc9	108671	DnaJ heat shock protein family (Hsp40) member C9	-0.609	4.58599	-14.9165	3.21e-06	0.000449857	5.31359
Rab2b	Rab2b	76338	RAB2B, member RAS oncogene family	-0.608752	5.34817	-15.3388	2.7e-06	0.000414916	5.42969
Pigz	Pigz	239827	phosphatidylinositol glycan anchor biosynthesis, class Z	-0.608638	2.17591	-12.192	1.13e-05	0.00065443	4.17286
C1ql3	C1ql3	227580	C1q-like 3	-0.608466	1.38542	-6.14737	0.000658319	0.00466785	0.00895165
Zfp738	Zfp738	408068	zinc finger protein 738	-0.608372	4.77573	-20.8346	3.92e-07	0.000226423	7.50479
Gm3636	Gm3636	100041151	predicted gene 3636	-0.608072	0.511014	-3.80585	0.00785309	0.023702	-2.47161
Musk	Musk	18198	muscle, skeletal, receptor tyrosine kinase	-0.607908	1.24114	-6.44256	0.000505691	0.00400303	0.311836
Cenpu	Cenpu	71876	centromere protein U	-0.607898	1.51086	-5.05661	0.00190509	0.0088735	-1.15478
Arl10	Arl10	56795	ADP-ribosylation factor-like 10	-0.607412	4.94297	-5.52627	0.00118417	0.00660474	-1.2849
Metrn	Metrn	70083	meteorin, glial cell differentiation regulator	-0.606877	4.41483	-4.61446	0.00306253	0.0122079	-2.24924
Zfp764	Zfp764	233893	zinc finger protein 764	-0.606757	2.8806	-13.894	5.01e-06	0.000502078	4.9716
Itih2	Itih2	16425	inter-alpha trypsin inhibitor, heavy chain 2	-0.606124	0.856477	-5.44374	0.00128473	0.00697227	-0.617482
Fbln5	Fbln5	23876	fibulin 5	-0.604549	4.41823	-7.32419	0.000242352	0.00263678	0.576849
Cc2d2a	Cc2d2a	231214	coiled-coil and C2 domain containing 2A	-0.604408	4.36696	-5.91784	0.000813559	0.00527665	-0.766372
Ncbp3	Ncbp3	66874	nuclear cap binding subunit 3	-0.604157	5.12753	-8.19158	0.000125686	0.00181504	1.19921
Tbc1d4	Tbc1d4	210789	TBC1 domain family, member 4	-0.60407	4.05988	-18.4225	8.52e-07	0.000326236	6.73262
Ssrp1	Ssrp1	20833	structure specific recognition protein 1	-0.604019	6.67158	-4.90893	0.00222567	0.0098295	-2.20914
Opn4	Opn4	30044	opsin 4 (melanopsin)	-0.603681	-1.12061	-3.65202	0.00949966	0.0272087	-2.40731
Sfmbt2	Sfmbt2	353282	Scm-like with four mbt domains 2	-0.602595	0.763226	-8.36401	0.000111083	0.00173003	1.92142
Ulbp1	Ulbp1	77777	UL16 binding protein 1	-0.601968	0.423377	-4.35864	0.00408209	0.0148493	-1.76617
Sp7	Sp7	170574	Sp7 transcription factor 7	-0.601848	-1.10868	-4.60593	0.00309154	0.0122853	-1.28862
Casr	Casr	12374	calcium-sensing receptor	-0.601657	2.68801	-7.11519	0.000286608	0.00288779	0.692773
Efcab11	Efcab11	78767	EF-hand calcium binding domain 11	-0.601618	1.60952	-3.92494	0.00679394	0.021303	-2.54618
Scn2b	Scn2b	72821	sodium channel, voltage-gated, type II, beta	-0.601129	4.62343	-10.4158	2.96e-05	0.000933778	2.88399
Slc1a1	Slc1a1	20510	solute carrier family 1 (neuronal/epithelial high affinity glutamate transporter, system Xag), member 1	-0.600733	1.70992	-8.38399	0.000109519	0.00171448	1.86549
BC037032	BC037032	414066	cDNA Sequence BC037032	-0.600503	-0.75795	-3.26861	0.015506	0.0390408	-2.95301
Gm30233	Gm30233	102632060	predicted gene, 30233	-0.598969	-0.137684	-5.19382	0.0016531	0.00812306	-0.746365
Hey2	Hey2	15214	hairy/enhancer-of-split related with YRPW motif 2	-0.598206	4.29012	-16.2438	1.88e-06	0.00038972	5.9047
2610316D01Rik	2610316D01Rik	72511	RIKEN cDNA 2610316D01 gene	-0.597558	0.452468	-5.87022	0.00085073	0.00542639	-0.129144
Zfp296	Zfp296	63872	zinc finger protein 296	-0.597306	-0.391878	-3.52323	0.0111717	0.0305554	-2.67633
Tipin	Tipin	66131	timeless interacting protein	-0.596388	3.85954	-5.02786	0.00196319	0.00907746	-1.6508
Nnmt	Nnmt	18113	nicotinamide N-methyltransferase	-0.596245	0.22737	-4.41042	0.00384846	0.0142645	-1.67146
Zfp354a	Zfp354a	21408	zinc finger protein 354A	-0.595871	2.28884	-5.31652	0.00145918	0.00755232	-1.01524
Gm40417	Gm40417	105244889	predicted gene, 40417	-0.595859	0.0373096	-4.5593	0.00325564	0.0127389	-1.46766
Podnl1	Podnl1	244550	podocan-like 1	-0.59559	-0.918269	-4.73396	0.0026865	0.0111442	-1.16393
Bckdk	Bckdk	12041	branched chain ketoacid dehydrogenase kinase	-0.595317	4.47072	-5.94241	0.000795101	0.00521563	-0.759394
Prelp	Prelp	116847	proline arginine-rich end leucine-rich repeat	-0.594734	2.46719	-3.81025	0.00781086	0.0236256	-2.88075
Zfp354b	Zfp354b	27274	zinc finger protein 354B	-0.593162	0.85059	-6.21276	0.000620456	0.00451601	0.150025
Wdr11	Wdr11	207425	WD repeat domain 11	-0.593077	5.34675	-7.68649	0.000182853	0.00225607	0.746739
Gng10	Gng10	14700	guanine nucleotide binding protein (G protein), gamma 10	-0.593023	3.9433	-7.04375	0.000303797	0.00298912	0.407632
Mrc2	Mrc2	17534	mannose receptor, C type 2	-0.592821	5.23038	-5.29453	0.00149196	0.00764261	-1.58936
Ttc5	Ttc5	219022	tetratricopeptide repeat domain 5	-0.592494	3.89233	-14.1064	4.55e-06	0.000484752	5.00585
Ch25h	Ch25h	12642	cholesterol 25-hydroxylase	-0.59239	0.867906	-4.46048	0.00363664	0.0137261	-1.72469
Tefm	Tefm	68550	transcription elongation factor, mitochondrial	-0.591146	1.71084	-10.3562	3.07e-05	0.000944717	3.17784
Ptges2	Ptges2	96979	prostaglandin E synthase 2	-0.590783	3.62973	-11.1695	1.93e-05	0.000797956	3.48792
Srl	Srl	106393	sarcalumenin	-0.589414	2.4739	-11.2525	1.85e-05	0.00077875	3.65408
Fam3c	Fam3c	27999	FAM3 metabolism regulating signaling molecule C	-0.588842	5.29493	-5.00118	0.00201891	0.00923826	-1.9367
Atl3	Atl3	109168	atlastin GTPase 3	-0.588729	7.36792	-9.231	6.16e-05	0.00127484	1.77971
Gm2137	Gm2137	100039284	predicted gene 2137	-0.588513	0.0707937	-5.8683	0.000852268	0.00542977	-0.0910391
Mmachc	Mmachc	67096	methylmalonic aciduria cblC type, with homocystinuria	-0.587749	4.11474	-16.9277	1.45e-06	0.000343083	6.18514
Dbf4	Dbf4	27214	DBF4 zinc finger	-0.586889	3.65716	-5.15737	0.00171616	0.00832315	-1.46236
Fgd3	Fgd3	30938	FYVE, RhoGEF and PH domain containing 3	-0.586268	2.92073	-3.23062	0.0162967	0.0406229	-3.77156
Ptbp1	Ptbp1	19205	polypyrimidine tract binding protein 1	-0.586247	7.16019	-9.30386	5.87e-05	0.00125982	1.84566
Adamtsl3	Adamtsl3	269959	ADAMTS-like 3	-0.586176	3.22607	-10.0246	3.74e-05	0.00103394	2.82614
Steap2	Steap2	74051	six transmembrane epithelial antigen of prostate 2	-0.585924	4.58824	-18.6439	7.91e-07	0.000322962	6.79094
Kctd19	Kctd19	279499	potassium channel tetramerisation domain containing 19	-0.585625	1.02889	-3.57398	0.0104771	0.0292333	-2.88376
Foxp2	Foxp2	114142	forkhead box P2	-0.585499	2.04933	-7.72672	0.000177341	0.00222117	1.31188
Ccl2	Ccl2	20296	chemokine (C-C motif) ligand 2	-0.585338	4.01517	-15.42	2.61e-06	0.000414916	5.58184
Cxcl5	Cxcl5	20311	chemokine (C-X-C motif) ligand 5	-0.585078	0.257638	-3.84272	0.00750689	0.0229421	-2.37682
Sez6	Sez6	20370	seizure related gene 6	-0.584572	5.43979	-14.9436	3.18e-06	0.000449857	5.2427
Cx3cr1	Cx3cr1	13051	chemokine (C-X3-C motif) receptor 1	-0.584143	0.460313	-5.86012	0.000858862	0.00545442	-0.14009
Pars2	Pars2	230577	prolyl-tRNA synthetase (mitochondrial)(putative)	-0.583954	1.47146	-5.50805	0.00120558	0.00669459	-0.655257
Efcc1	Efcc1	58229	EF hand and coiled-coil domain containing 1	-0.583766	2.35103	-7.9025	0.000155384	0.00204125	1.41066
Gm41620	Gm41620	105246318	predicted gene, 41620	-0.58367	2.17747	-8.03095	0.000141297	0.00193545	1.53758
Gm15952	Gm15952	102639351	predicted gene 15952	-0.583146	1.53797	-8.31451	0.000115066	0.0017443	1.83132
Kdelr2	Kdelr2	66913	KDEL (Lys-Asp-Glu-Leu) endoplasmic reticulum protein retention receptor 2	-0.582823	6.3915	-5.6817	0.001018	0.00600389	-1.30852
Fut9	Fut9	14348	fucosyltransferase 9	-0.582372	-0.650645	-3.87624	0.00720673	0.0222725	-2.18882
Cfap100	Cfap100	243538	cilia and flagella associated protein 100	-0.582008	1.62317	-4.75547	0.00262446	0.010943	-1.52367
Abat	Abat	268860	4-aminobutyrate aminotransferase	-0.581045	4.35657	-10.7165	2.49e-05	0.00087529	3.11314
Nlgn3	Nlgn3	245537	neuroligin 3	-0.580493	5.09607	-17.4406	1.2e-06	0.000342143	6.3181
Shank2	Shank2	210274	SH3 and multiple ankyrin repeat domains 2	-0.580161	4.14265	-10.3654	3.05e-05	0.000944717	2.91984
Zfp57	Zfp57	22715	zinc finger protein 57	-0.579917	2.7298	-5.06079	0.0018968	0.00885102	-1.38938
Itga4	Itga4	16401	integrin alpha 4	-0.579884	3.85786	-3.99269	0.00626252	0.0200453	-2.92984
Stab1	Stab1	192187	stabilin 1	-0.579795	4.1677	-5.55681	0.00114924	0.00648103	-1.11531
Kcnn4	Kcnn4	16534	potassium intermediate/small conductance calcium-activated channel, subfamily N, member 4	-0.579629	3.58253	-9.2795	5.97e-05	0.00126159	2.26676
Mrps2	Mrps2	118451	mitochondrial ribosomal protein S2	-0.579046	4.52268	-5.91919	0.000812529	0.00527201	-0.793088
Wdr62	Wdr62	233064	WD repeat domain 62	-0.578962	3.38659	-6.53267	0.000467431	0.00379513	0.0299424
Klhdc8a	Klhdc8a	213417	kelch domain containing 8A	-0.578724	3.43895	-11.9317	1.29e-05	0.000675914	3.94603
Erbb4	Erbb4	13869	erb-b2 receptor tyrosine kinase 4	-0.578347	-0.622731	-5.64923	0.00105041	0.00611711	-0.252168
Gal3st1	Gal3st1	53897	galactose-3-O-sulfotransferase 1	-0.5779	2.3788	-6.47238	0.000492649	0.00393885	0.154119
Elovl6	Elovl6	170439	ELOVL family member 6, elongation of long chain fatty acids (yeast)	-0.577677	5.79935	-10.9755	2.15e-05	0.000835001	3.08916
Zkscan5	Zkscan5	22757	zinc finger with KRAB and SCAN domains 5	-0.577596	3.6783	-8.1179	0.000132588	0.00185867	1.37273
Piga	Piga	18700	phosphatidylinositol glycan anchor biosynthesis, class A	-0.577478	2.607	-5.80995	0.000900568	0.00559841	-0.54762
Mirlet7d	Mirlet7d	387247	microRNA let7d	-0.577461	-0.924257	-5.32744	0.00144321	0.00750521	-0.550176
Pou3f2	Pou3f2	18992	POU domain, class 3, transcription factor 2	-0.577198	4.8985	-4.71747	0.00273517	0.0112644	-2.21047
Akr1c18	Akr1c18	105349	aldo-keto reductase family 1, member C18	-0.576627	-1.16419	-3.78493	0.0080573	0.0241532	-2.23743
Gm13470	Gm13470	102633065	predicted gene 13470	-0.576564	-0.808737	-4.88225	0.00228983	0.0100029	-1.01347
5830403F22Rik	5830403F22Rik	74743	RIKEN cDNA 5830403F22 gene	-0.575645	1.70283	-8.28458	0.000117554	0.00176279	1.79159
Ankrd34c	Ankrd34c	330998	ankyrin repeat domain 34C	-0.575077	2.86604	-10.7831	2.4e-05	0.000866562	3.34508
Spry1	Spry1	24063	sprouty RTK signaling antagonist 1	-0.57476	2.79077	-3.09629	0.0194621	0.0465812	-3.9333
Gm266	Gm266	212539	predicted gene 266	-0.57428	-1.61211	-4.50475	0.00346015	0.0132813	-1.36809
Zdhhc6	Zdhhc6	66980	zinc finger, DHHC domain containing 6	-0.573474	4.56834	-9.80476	4.28e-05	0.00110203	2.48399
Ankrd40	Ankrd40	71452	ankyrin repeat domain 40	-0.573184	6.69599	-13.2885	6.61e-06	0.000525531	4.32948
Plagl2	Plagl2	54711	pleiomorphic adenoma gene-like 2	-0.572884	3.99754	-4.31387	0.00429686	0.0153803	-2.54395
Rab38	Rab38	72433	RAB38, member RAS oncogene family	-0.57281	1.35004	-7.58188	0.000198121	0.00236499	1.28386
Rspo1	Rspo1	192199	R-spondin 1	-0.572755	2.90748	-5.17286	0.00168904	0.00824169	-1.29739
Morc4	Morc4	75746	microrchidia 4	-0.572549	3.55254	-7.70869	0.000179788	0.00223681	1.05743
Hmgn2	Hmgn2	15331	high mobility group nucleosomal binding domain 2	-0.572516	4.92056	-4.10402	0.00548627	0.0182623	-2.98399
Atp1b2	Atp1b2	11932	ATPase, Na+/K+ transporting, beta 2 polypeptide	-0.571851	4.38929	-3.1401	0.0183623	0.0446502	-4.20258
Atpaf1	Atpaf1	230649	ATP synthase mitochondrial F1 complex assembly factor 1	-0.570253	3.50748	-5.88216	0.000841235	0.00539126	-0.64377
Mif4gd	Mif4gd	69674	MIF4G domain containing	-0.569327	2.65006	-6.78	0.000378244	0.00336997	0.39519
Zfp65	Zfp65	235907	zinc finger protein 65	-0.569041	3.60485	-9.67064	4.65e-05	0.00114344	2.53607
Parp9	Parp9	80285	poly (ADP-ribose) polymerase family, member 9	-0.568959	4.29305	-11.305	1.79e-05	0.000774078	3.48145
Pold2	Pold2	18972	polymerase (DNA directed), delta 2, regulatory subunit	-0.568648	3.57378	-5.97726	0.000769727	0.0051252	-0.557958
Lefty1	Lefty1	13590	left right determination factor 1	-0.568481	-1.2372	-4.15602	0.00516073	0.0175045	-1.78585
Fam221a	Fam221a	231946	family with sequence similarity 221, member A	-0.568311	-0.88711	-3.29768	0.0149292	0.0379304	-2.8953
Dhfr	Dhfr	13361	dihydrofolate reductase	-0.567522	3.7084	-10.6657	2.56e-05	0.000882385	3.17105
Jph4	Jph4	319984	junctophilin 4	-0.566936	6.74955	-6.54534	0.000462318	0.00378293	-0.452943
Rfx2	Rfx2	19725	regulatory factor X, 2 (influences HLA class II expression)	-0.566373	0.683388	-3.05486	0.0205676	0.0485344	-3.51923
Ccl6	Ccl6	20305	chemokine (C-C motif) ligand 6	-0.566229	2.36441	-4.70021	0.00278716	0.0113947	-1.73813
Pcbd2	Pcbd2	72562	pterin 4 alpha carbinolamine dehydratase/dimerization cofactor of hepatocyte nuclear factor 1 alpha (TCF1) 2	-0.565973	1.93986	-4.20897	0.00485113	0.0167423	-2.25382
Tspan18	Tspan18	241556	tetraspanin 18	-0.565956	5.18394	-7.36986	0.000233753	0.00259543	0.494132
Pcsk5	Pcsk5	18552	proprotein convertase subtilisin/kexin type 5	-0.565943	3.00786	-12.796	8.35e-06	0.000563212	4.43945
Wdr90	Wdr90	106618	WD repeat domain 90	-0.565576	1.95201	-4.38086	0.00397993	0.0146108	-2.0417
Cd52	Cd52	23833	CD52 antigen	-0.564466	-1.06637	-3.57091	0.0105178	0.029312	-2.51682
Lama1	Lama1	16772	laminin, alpha 1	-0.564455	2.21082	-4.54924	0.00329232	0.012837	-1.88821
1700019D03Rik	1700019D03Rik	67080	RIKEN cDNA 1700019D03 gene	-0.563889	2.07431	-8.50103	0.000100852	0.00165288	1.91021
Mpped1	Mpped1	223726	metallophosphoesterase domain containing 1	-0.563463	1.7387	-6.75066	0.000387739	0.00342149	0.518855
Vstm2a	Vstm2a	211739	V-set and transmembrane domain containing 2A	-0.562969	3.84456	-7.2015	0.000267302	0.00277498	0.566731
Atp6ap1l	Atp6ap1l	435376	ATPase, H+ transporting, lysosomal accessory protein 1-like	-0.562817	0.622743	-6.90341	0.000341093	0.00318772	0.79483
Mks1	Mks1	380718	MKS transition zone complex subunit 1	-0.562654	1.21456	-5.08443	0.00185068	0.00871833	-1.06895
Rgs16	Rgs16	19734	regulator of G-protein signaling 16	-0.562523	6.08152	-3.08215	0.0198319	0.0472371	-4.55359
Gm8995	Gm8995	668139	predicted gene 8995	-0.562323	1.86532	-7.91731	0.000153681	0.00202439	1.48897
Smtn	Smtn	29856	smoothelin	-0.561666	5.54283	-5.67458	0.001025	0.00603413	-1.21631
Mutyh	Mutyh	70603	mutY DNA glycosylase	-0.561029	0.475075	-5.10162	0.00181795	0.00862959	-0.924918
Myb	Myb	17863	myeloblastosis oncogene	-0.559872	-0.797874	-3.04413	0.0208649	0.0490564	-3.24758
Ubiad1	Ubiad1	71707	UbiA prenyltransferase domain containing 1	-0.559433	2.87414	-6.39292	0.000528282	0.00412587	-0.0117217
Nt5dc2	Nt5dc2	70021	5'-nucleotidase domain containing 2	-0.559143	3.79551	-10.7572	2.43e-05	0.000868069	3.21599
Shd	Shd	20420	src homology 2 domain-containing transforming protein D	-0.559084	2.2162	-4.35921	0.00407941	0.0148493	-2.12313
Plce1	Plce1	74055	phospholipase C, epsilon 1	-0.558945	4.91107	-7.46524	0.00021689	0.00249849	0.619597
Ptgs2	Ptgs2	19225	prostaglandin-endoperoxide synthase 2	-0.558217	5.00702	-4.19688	0.00491996	0.0168998	-2.87886
Sox12	Sox12	20667	SRY (sex determining region Y)-box 12	-0.557853	4.72293	-11.7445	1.42e-05	0.000716581	3.68241
Grpr	Grpr	14829	gastrin releasing peptide receptor	-0.55699	-0.195666	-4.56363	0.00323999	0.0126979	-1.43063
Tmpo	Tmpo	21917	thymopoietin	-0.556126	6.21372	-7.14774	0.000279146	0.00284767	0.163846
Tuba8	Tuba8	53857	tubulin, alpha 8	-0.55612	2.2325	-6.83573	0.000360923	0.00328228	0.516902
Cd180	Cd180	17079	CD180 antigen	-0.555724	1.12016	-4.62154	0.00303867	0.0121387	-1.58216
Capn6	Capn6	12338	calpain 6	-0.555723	0.037342	-4.54414	0.00331111	0.0128803	-1.48569
Cdc25b	Cdc25b	12531	cell division cycle 25B	-0.555188	3.01685	-4.26915	0.00452406	0.0159517	-2.40216
Ddah1	Ddah1	69219	dimethylarginine dimethylaminohydrolase 1	-0.554922	6.84959	-7.27779	0.000251461	0.00268364	0.225554
Dhx58	Dhx58	80861	DEXH (Asp-Glu-X-His) box polypeptide 58	-0.55437	2.33735	-6.86755	0.000351441	0.00324464	0.528415
Cbx4	Cbx4	12418	chromobox 4	-0.554258	4.93191	-7.93269	0.000151934	0.00201529	1.01514
Rac2	Rac2	19354	Rac family small GTPase 2	-0.554232	0.0123017	-3.57383	0.0104791	0.0292333	-2.68057
Serhl	Serhl	68607	serine hydrolase-like	-0.553867	1.77484	-5.55926	0.00114649	0.00647859	-0.656824
Bora	Bora	77744	bora, aurora kinase A activator	-0.553494	2.78494	-10.5167	2.79e-05	0.000905952	3.19133
Prickle1	Prickle1	106042	prickle planar cell polarity protein 1	-0.552622	2.53951	-8.05371	0.000138955	0.00191539	1.50307
Nipal1	Nipal1	70701	NIPA-like domain containing 1	-0.552516	2.69317	-3.60387	0.0100903	0.0283897	-3.20712
Reep6	Reep6	70335	receptor accessory protein 6	-0.552083	0.639248	-5.88475	0.000839192	0.00538803	-0.138802
Usp18	Usp18	24110	ubiquitin specific peptidase 18	-0.551343	3.29971	-9.29944	5.89e-05	0.00125982	2.32251
Nid2	Nid2	18074	nidogen 2	-0.551131	5.4313	-6.13182	0.000667704	0.00470483	-0.720546
Foxs1	Foxs1	14239	forkhead box S1	-0.551069	2.28639	-3.4837	0.0117476	0.0317012	-3.28332
Tbc1d2b	Tbc1d2b	67016	TBC1 domain family, member 2B	-0.551042	4.46786	-4.43758	0.00373189	0.0139569	-2.47877
Gm38748	Gm38748	105242574	predicted gene, 38748	-0.550621	-0.230575	-5.58769	0.0011151	0.00635693	-0.337768
Plekhf1	Plekhf1	72287	pleckstrin homology domain containing, family F (with FYVE domain) member 1	-0.549295	2.0571	-4.02396	0.00603286	0.0194888	-2.51491
Mir7-1	Mir7-1	723902	microRNA 7-1	-0.548949	-0.042674	-3.08084	0.0198667	0.0472931	-3.33285
Ptdss2	Ptdss2	27388	phosphatidylserine synthase 2	-0.548688	3.9377	-5.35822	0.00139921	0.00735144	-1.29116
Mboat1	Mboat1	218121	membrane bound O-acyltransferase domain containing 1	-0.548605	2.52314	-7.86881	0.00015934	0.00207093	1.35732
Cthrc1	Cthrc1	68588	collagen triple helix repeat containing 1	-0.548473	3.94925	-4.90739	0.00222932	0.00983415	-1.81005
Chsy3	Chsy3	78923	chondroitin sulfate synthase 3	-0.548449	1.64442	-4.39708	0.00390718	0.014411	-1.95875
Rsl1	Rsl1	380855	regulator of sex limited protein 1	-0.54826	1.96871	-8.63166	9.21e-05	0.0015797	2.01862
Kcnj16	Kcnj16	16517	potassium inwardly-rectifying channel, subfamily J, member 16	-0.54738	1.42079	-6.3477	0.000549864	0.00422762	0.194329
Fa2h	Fa2h	338521	fatty acid 2-hydroxylase	-0.547345	-0.663179	-5.24651	0.00156648	0.0078568	-0.646056
Hcn4	Hcn4	330953	hyperpolarization-activated, cyclic nucleotide-gated K+ 4	-0.546747	3.68876	-7.35828	0.000235901	0.00260045	0.732738
Snai2	Snai2	20583	snail family zinc finger 2	-0.546635	2.25792	-7.61975	0.000192431	0.00231941	1.1932
Gm41283	Gm41283	105245903	predicted gene, 41283	-0.545658	1.91954	-5.55417	0.00115221	0.00649126	-0.688731
Lce1g	Lce1g	66195	late cornified envelope 1G	-0.545644	0.970072	-3.31004	0.014691	0.0374476	-3.2292
Arhgap18	Arhgap18	73910	Rho GTPase activating protein 18	-0.545408	3.53644	-13.0512	7.39e-06	0.000545345	4.52548
Nostrin	Nostrin	329416	nitric oxide synthase trafficker	-0.544627	0.172802	-3.71574	0.00877554	0.0257582	-2.525
Csf1	Csf1	12977	colony stimulating factor 1 (macrophage)	-0.544352	6.93984	-7.30924	0.000245247	0.00264425	0.247079
Cbx8	Cbx8	30951	chromobox 8	-0.543817	2.1537	-6.183	0.000637374	0.00458439	-0.087685
S100a9	S100a9	20202	S100 calcium binding protein A9 (calgranulin B)	-0.543766	1.47241	-3.70149	0.00893204	0.0260897	-2.81144
Fam111a	Fam111a	107373	family with sequence similarity 111, member A	-0.543118	5.53664	-14.6235	3.64e-06	0.000465927	5.085
Cdkl5	Cdkl5	382253	cyclin-dependent kinase-like 5	-0.542887	3.04786	-10.8492	2.31e-05	0.000855412	3.36488
Col8a1	Col8a1	12837	collagen, type VIII, alpha 1	-0.542429	7.48551	-3.24598	0.015972	0.0400039	-4.43879
Gm40117	Gm40117	105244523	predicted gene, 40117	-0.541794	-0.98095	-3.86183	0.0073341	0.0225953	-2.16476
Mlf1	Mlf1	17349	myeloid leukemia factor 1	-0.541699	0.371178	-5.21754	0.00161345	0.00800899	-0.785184
Bmp7	Bmp7	12162	bone morphogenetic protein 7	-0.541666	1.51787	-3.66744	0.00931852	0.0268767	-2.86755
Cd177	Cd177	68891	CD177 antigen	-0.540976	-1.68496	-3.76883	0.00821847	0.0244527	-2.20454
Tmco4	Tmco4	77056	transmembrane and coiled-coil domains 4	-0.540698	2.0171	-7.04216	0.000304192	0.00298968	0.736356
Egflam	Egflam	268780	EGF-like, fibronectin type III and laminin G domains	-0.540389	3.66973	-6.19996	0.000627668	0.00454513	-0.350212
Cdk5rap1	Cdk5rap1	66971	CDK5 regulatory subunit associated protein 1	-0.540137	2.36119	-7.97714	0.000147013	0.00197343	1.46823
Vrk2	Vrk2	69922	vaccinia related kinase 2	-0.539989	1.83581	-5.34237	0.00142168	0.00742781	-0.901332
Tet1	Tet1	52463	tet methylcytosine dioxygenase 1	-0.538801	3.33731	-10.2329	3.3e-05	0.000972577	2.94601
Polr3c	Polr3c	74414	polymerase (RNA) III (DNA directed) polypeptide C	-0.538545	4.5776	-8.64263	9.14e-05	0.00157811	1.63792
Fsip1	Fsip1	71313	fibrous sheath-interacting protein 1	-0.538511	-0.467148	-3.39073	0.013234	0.0346419	-2.83883
Ilk	Ilk	16202	integrin linked kinase	-0.538358	6.75055	-11.6484	1.49e-05	0.000729482	3.41411
Zfp934	Zfp934	77117	zinc finger protein 934	-0.538224	2.00735	-7.55668	0.000202014	0.00238518	1.17758
Pm20d2	Pm20d2	242377	peptidase M20 domain containing 2	-0.537672	1.28186	-3.28875	0.0151038	0.0382832	-3.32913
Cxxc5	Cxxc5	67393	CXXC finger 5	-0.537076	5.3919	-10.4658	2.88e-05	0.000922004	2.81158
Gm39819	Gm39819	105244159	predicted gene, 39819	-0.536919	2.40195	-4.93798	0.00215812	0.0096488	-1.46644
Lrig3	Lrig3	320398	leucine-rich repeats and immunoglobulin-like domains 3	-0.536695	2.68521	-4.41517	0.00382775	0.0142023	-2.15119
Zbed3	Zbed3	72114	zinc finger, BED type containing 3	-0.536685	3.96815	-4.532	0.00335624	0.0130076	-2.26641
Cdh24	Cdh24	239096	cadherin-like 24	-0.535936	1.08534	-3.88933	0.0070931	0.0219861	-2.48172
Tbx15	Tbx15	21384	T-box 15	-0.535868	2.38996	-7.31258	0.000244595	0.00264425	0.913199
Mei4	Mei4	75033	meiotic double-stranded break formation protein 4	-0.535272	0.270373	-5.74593	0.000957152	0.00578918	-0.230706
Osbpl7	Osbpl7	71240	oxysterol binding protein-like 7	-0.535197	3.40962	-6.31908	0.000564043	0.00427134	-0.183211
Tmem233	Tmem233	545798	transmembrane protein 233	-0.534736	5.18351	-17.8746	1.03e-06	0.000335834	6.47595
Tcf19	Tcf19	106795	transcription factor 19	-0.5347	3.69974	-7.56794	0.000200264	0.00237195	0.911907
Ndufaf1	Ndufaf1	69702	NADH:ubiquinone oxidoreductase complex assembly factor 1	-0.534675	3.81466	-4.49432	0.00350084	0.0133732	-2.28259
Zfp729a	Zfp729a	212281	zinc finger protein 729a	-0.534618	4.46435	-12.9411	7.79e-06	0.000554192	4.37016
Proser2	Proser2	227545	proline and serine rich 2	-0.533583	0.581261	-4.73188	0.00269258	0.0111581	-1.3557
Ifi47	Ifi47	15953	interferon gamma inducible protein 47	-0.533533	0.305329	-5.12349	0.00177723	0.00849943	-0.876899
Stx16	Stx16	228960	syntaxin 16	-0.533049	5.4845	-6.83962	0.00035975	0.00328128	-0.0340199
Casp7	Casp7	12369	caspase 7	-0.532134	2.56927	-3.63902	0.00965521	0.0275024	-3.13335
Grm5	Grm5	108071	glutamate receptor, metabotropic 5	-0.531135	0.226777	-3.34961	0.0139559	0.0360419	-3.01953
Ocrl	Ocrl	320634	OCRL, inositol polyphosphate-5-phosphatase	-0.530779	6.03339	-21.799	2.94e-07	0.000226423	7.75418
Vangl1	Vangl1	229658	VANGL planar cell polarity 1	-0.530229	4.47106	-12.7464	8.55e-06	0.000568152	4.26711
Lrrcc1	Lrrcc1	71710	leucine rich repeat and coiled-coil domain containing 1	-0.529879	4.75202	-5.60059	0.00110117	0.00631362	-1.17313
Foxf2	Foxf2	14238	forkhead box F2	-0.529713	1.37712	-5.88344	0.00084022	0.00539117	-0.252377
Prima1	Prima1	170952	proline rich membrane anchor 1	-0.529648	3.27802	-10.9404	2.19e-05	0.000837901	3.39322
Acbd6	Acbd6	72482	acyl-Coenzyme A binding domain containing 6	-0.529178	4.66565	-10.1638	3.44e-05	0.000990572	2.71152
Fcer1g	Fcer1g	14127	Fc receptor, IgE, high affinity I, gamma polypeptide	-0.529005	1.9619	-3.52684	0.0111207	0.0304706	-3.15426
Col5a1	Col5a1	12831	collagen, type V, alpha 1	-0.528823	7.8986	-3.38303	0.0133659	0.0348892	-4.2691
Mir344i	Mir344i	100885843	microRNA 344i	-0.528656	-1.64167	-3.25793	0.015724	0.039489	-2.84647
Gldn	Gldn	235379	gliomedin	-0.528219	6.95193	-5.00357	0.00201385	0.00922268	-2.12064
Lhpp	Lhpp	76429	phospholysine phosphohistidine inorganic pyrophosphate phosphatase	-0.527805	2.3262	-7.70089	0.000180858	0.00224379	1.24968
Suclg2	Suclg2	20917	succinate-Coenzyme A ligase, GDP-forming, beta subunit	-0.527559	3.20337	-5.13998	0.00174721	0.00842171	-1.3943
Thnsl2	Thnsl2	232078	threonine synthase-like 2 (bacterial)	-0.527513	1.53007	-7.84074	0.000162724	0.00210512	1.46895
Il21r	Il21r	60504	interleukin 21 receptor	-0.52743	-0.001259	-3.67477	0.00923383	0.026683	-2.54707
Mrgpra3	Mrgpra3	233222	MAS-related GPR, member A3	-0.526922	1.8881	-4.19458	0.00493319	0.0169314	-2.26162
Gm39918	Gm39918	105244278	predicted gene, 39918	-0.526713	-1.08391	-3.65987	0.00940692	0.0270562	-2.40275
Hpcal4	Hpcal4	170638	hippocalcin-like 4	-0.526524	0.161629	-3.61665	0.00992971	0.0280934	-2.65233
Tfpi	Tfpi	21788	tissue factor pathway inhibitor	-0.526304	3.52273	-4.14345	0.0052374	0.0176894	-2.66727
Fbxo16	Fbxo16	50759	F-box protein 16	-0.52546	2.44074	-5.45773	0.00126703	0.00691955	-0.891254
Zscan12	Zscan12	22758	zinc finger and SCAN domain containing 12	-0.524609	3.14698	-3.42192	0.0127136	0.0336207	-3.55411
Ttc4	Ttc4	72354	tetratricopeptide repeat domain 4	-0.523992	4.59023	-10.2792	3.21e-05	0.000963089	2.79835
Prr12	Prr12	233210	proline rich 12	-0.523705	6.46386	-6.94369	0.000329879	0.00311767	-0.0487789
Usp49	Usp49	224836	ubiquitin specific peptidase 49	-0.523611	3.89915	-8.24341	0.000121078	0.00178177	1.43552
Gm20939	Gm20939	100044193	predicted gene, 20939	-0.523582	1.56358	-5.70143	0.000998851	0.0059361	-0.470436
Gm29595	Gm29595	102639746	predicted gene 29595	-0.523302	-1.01476	-3.70056	0.00894238	0.0261153	-2.3604
H2-T10	H2-T10	15024	histocompatibility 2, T region locus 10	-0.52326	-0.243867	-4.53595	0.00334149	0.0129742	-1.45634
Efhd1	Efhd1	98363	EF hand domain containing 1	-0.522663	2.53515	-5.74283	0.000959991	0.00580007	-0.605396
Cep89	Cep89	72140	centrosomal protein 89	-0.522602	3.73311	-6.83612	0.000360806	0.00328228	0.252922
Bok	Bok	51800	BCL2-related ovarian killer	-0.52255	2.45662	-4.19812	0.00491287	0.0168824	-2.37647
Slit2	Slit2	20563	slit guidance ligand 2	-0.522253	5.62351	-9.32377	5.8e-05	0.00125525	1.99809
Haus5	Haus5	71909	HAUS augmin-like complex, subunit 5	-0.52172	2.49778	-8.64333	9.14e-05	0.00157811	1.96072
Fgd1	Fgd1	14163	FYVE, RhoGEF and PH domain containing 1	-0.521684	3.67758	-13.5077	5.97e-06	0.000525531	4.73839
Ccnyl1	Ccnyl1	227210	cyclin Y-like 1	-0.520309	4.49479	-9.33186	5.77e-05	0.00125525	2.16258
Sox2ot	Sox2ot	320478	SOX2 overlapping transcript (non-protein coding)	-0.52024	4.49474	-4.49207	0.0035097	0.0133949	-2.41648
Acer2	Acer2	230379	alkaline ceramidase 2	-0.520231	2.71685	-10.2098	3.35e-05	0.000979133	3.00676
D830031N03Rik	D830031N03Rik	442834	RIKEN cDNA D830031N03 gene	-0.519937	4.84859	-8.1762	0.000127093	0.00182	1.22728
Catsper3	Catsper3	76856	cation channel, sperm associated 3	-0.519399	-1.18402	-3.28643	0.0151495	0.0383681	-2.86781
Gpr61	Gpr61	229714	G protein-coupled receptor 61	-0.519201	2.53805	-5.77649	0.000929655	0.00569269	-0.570769
Thtpa	Thtpa	105663	thiamine triphosphatase	-0.519143	3.53792	-4.14557	0.00522436	0.017656	-2.66774
Stard8	Stard8	236920	START domain containing 8	-0.518957	3.79739	-13.4646	6.09e-06	0.000525531	4.70637
G630025P09Rik	G630025P09Rik	74341	RIKEN cDNA G630025P09 gene	-0.518779	-1.02633	-3.48537	0.0117226	0.0316644	-2.63179
Camk2b	Camk2b	12323	calcium/calmodulin-dependent protein kinase II, beta	-0.518563	4.7601	-13.1802	6.95e-06	0.000525531	4.45948
Smo	Smo	319757	smoothened, frizzled class receptor	-0.518287	4.79288	-6.68796	0.000408957	0.0035325	-0.0724937
Ttyh2	Ttyh2	117160	tweety family member 2	-0.518267	5.55322	-3.61309	0.00997409	0.0281832	-3.74104
Foxc1	Foxc1	17300	forkhead box C1	-0.51762	3.92714	-4.49324	0.00350508	0.0133833	-2.30667
Stc1	Stc1	20855	stanniocalcin 1	-0.517455	3.10945	-3.06074	0.0204068	0.0482703	-4.05401
Gcfc2	Gcfc2	330361	GC-rich sequence DNA binding factor 2	-0.517427	2.78851	-8.34598	0.000112515	0.00173332	1.69396
Rin3	Rin3	217835	Ras and Rab interactor 3	-0.517389	3.61768	-7.01854	0.00031014	0.00301089	0.441343
Zbtb39	Zbtb39	320080	zinc finger and BTB domain containing 39	-0.517243	4.43444	-8.38976	0.000109073	0.00171448	1.46324
Plekha4	Plekha4	69217	pleckstrin homology domain containing, family A (phosphoinositide binding specific) member 4	-0.517001	4.72466	-4.45628	0.00365393	0.0137636	-2.50247
Zfp362	Zfp362	230761	zinc finger protein 362	-0.516426	5.11145	-17.0709	1.38e-06	0.000343083	6.17264
Tmem97	Tmem97	69071	transmembrane protein 97	-0.516376	3.24337	-9.74244	4.45e-05	0.00110981	2.63547
4930522L14Rik	4930522L14Rik	100041734	RIKEN cDNA 4930522L14 gene	-0.516048	2.57605	-6.0988	0.000688144	0.00478136	-0.247938
Cnbp	Cnbp	12785	cellular nucleic acid binding protein	-0.515977	7.69186	-9.63747	4.75e-05	0.00115609	2.05532
Akr1b3	Akr1b3	11677	aldo-keto reductase family 1, member B3 (aldose reductase)	-0.515873	3.91326	-5.11386	0.00179504	0.0085499	-1.56368
Rcvrn	Rcvrn	19674	recoverin	-0.515821	-1.18287	-3.70888	0.00885055	0.0259281	-2.32964
Alg9	Alg9	102580	asparagine-linked glycosylation 9 (alpha 1,2 mannosyltransferase)	-0.515788	4.1219	-7.76525	0.000172241	0.00217782	1.00631
Serpina1e	Serpina1e	20704	serine (or cysteine) peptidase inhibitor, clade A, member 1E	-0.515558	-0.730378	-3.80962	0.00781687	0.0236395	-2.26141
Elf4	Elf4	56501	E74-like factor 4 (ets domain transcription factor)	-0.514902	4.14062	-9.92631	3.97e-05	0.0010613	2.62939
Snx24	Snx24	69226	sorting nexing 24	-0.514573	2.2764	-8.67265	8.95e-05	0.00156513	2.01119
Eya2	Eya2	14049	EYA transcriptional coactivator and phosphatase 2	-0.514229	2.15187	-3.25852	0.0157119	0.0394717	-3.56617
AI854703	AI854703	243373	expressed sequence AI854703	-0.513921	2.40848	-5.8425	0.000873255	0.00550413	-0.477957
Kcnk18	Kcnk18	332396	potassium channel, subfamily K, member 18	-0.513679	1.49019	-7.11343	0.000287017	0.00288971	0.875017
Peg10	Peg10	170676	paternally expressed 10	-0.513607	5.684	-4.75354	0.00262995	0.0109632	-2.28872
Celf2	Celf2	14007	CUGBP, Elav-like family member 2	-0.513506	6.66227	-12.0034	1.24e-05	0.000675914	3.62751
Mllt3	Mllt3	70122	myeloid/lymphoid or mixed-lineage leukemia; translocated to, 3	-0.513198	5.55879	-9.8916	4.06e-05	0.00107266	2.4066
Zfp862-ps	Zfp862-ps	58894	zinc finger protein 862, pseudogene	-0.513149	4.08919	-4.92046	0.00219858	0.0097698	-1.8225
Pcna	Pcna	18538	proliferating cell nuclear antigen	-0.512382	5.76846	-10.2222	3.32e-05	0.000977053	2.60559
Arhgap19	Arhgap19	71085	Rho GTPase activating protein 19	-0.512269	3.7116	-8.34773	0.000112375	0.00173328	1.54874
Cacng2	Cacng2	12300	calcium channel, voltage-dependent, gamma subunit 2	-0.512261	2.91361	-5.08808	0.00184368	0.00869519	-1.39619
Cdh15	Cdh15	12555	cadherin 15	-0.512251	4.52483	-3.92777	0.00677077	0.0212423	-3.14578
Tlr8	Tlr8	170744	toll-like receptor 8	-0.512151	0.424452	-4.36747	0.00404116	0.014758	-1.75723
Dscc1	Dscc1	72107	DNA replication and sister chromatid cohesion 1	-0.511761	0.674931	-3.78822	0.00802485	0.0240688	-2.52867
Prlr	Prlr	19116	prolactin receptor	-0.511481	0.931108	-4.69378	0.00280683	0.0114555	-1.46244
Papln	Papln	170721	papilin, proteoglycan-like sulfated glycoprotein	-0.510549	2.53864	-10.0385	3.71e-05	0.00102973	2.91689
Nle1	Nle1	217011	notchless homolog 1	-0.510225	2.6157	-3.13416	0.0185073	0.044905	-3.84283
9130008F23Rik	9130008F23Rik	71583	RIKEN cDNA 9130008F23 gene	-0.509814	1.27486	-4.7188	0.00273121	0.0112629	-1.49929
Nanos1	Nanos1	332397	nanos C2HC-type zinc finger 1	-0.509602	2.47163	-10.6464	2.59e-05	0.000882385	3.3003
Gfra4	Gfra4	14588	glial cell line derived neurotrophic factor family receptor alpha 4	-0.509448	2.11906	-3.36565	0.0136693	0.0355207	-3.40987
Bhlhb9	Bhlhb9	70237	basic helix-loop-helix domain containing, class B9	-0.508959	4.76627	-5.46891	0.00125308	0.00687388	-1.32022
Mgat5b	Mgat5b	268510	mannoside acetylglucosaminyltransferase 5, isoenzyme B	-0.508522	2.05236	-9.73608	4.47e-05	0.00111238	2.76921
Cenpt	Cenpt	320394	centromere protein T	-0.508272	3.35154	-6.62209	0.000432681	0.00365323	0.120444
Fancm	Fancm	104806	Fanconi anemia, complementation group M	-0.508084	4.17183	-10.0602	3.66e-05	0.0010246	2.71419
6720489N17Rik	6720489N17Rik	211378	RIKEN cDNA 6720489N17 gene	-0.507667	2.52392	-6.07509	0.000703258	0.00483883	-0.262262
Actn2	Actn2	11472	actinin alpha 2	-0.50696	0.397253	-3.49603	0.0115645	0.031313	-2.85757
Gpr119	Gpr119	236781	G-protein coupled receptor 119	-0.506927	-0.0949194	-4.32267	0.00425366	0.0152758	-1.72654
Dleu2	Dleu2	668253	deleted in lymphocytic leukemia, 2	-0.506709	1.99767	-9.5651	4.97e-05	0.00118371	2.66233
Ston1	Ston1	77057	stonin 1	-0.506695	5.37758	-6.55443	0.000458692	0.00376217	-0.292233
Zmpste24	Zmpste24	230709	zinc metallopeptidase, STE24	-0.505963	5.95946	-9.57465	4.94e-05	0.00118163	2.13905
Trabd2b	Trabd2b	666048	TraB domain containing 2B	-0.505931	3.83527	-8.096	0.000134722	0.00187916	1.32746
Tctn2	Tctn2	67978	tectonic family member 2	-0.505133	2.65817	-7.92454	0.000152857	0.00202114	1.38101
Enpp3	Enpp3	209558	ectonucleotide pyrophosphatase/phosphodiesterase 3	-0.504084	0.797717	-3.85743	0.0073735	0.0226708	-2.46435
Dock2	Dock2	94176	dedicator of cyto-kinesis 2	-0.503679	1.94291	-6.21251	0.000620594	0.00451601	-0.0227072
Lamc1	Lamc1	226519	laminin, gamma 1	-0.50264	8.64401	-9.71018	4.54e-05	0.00112545	2.06444
Ppp1r3c	Ppp1r3c	53412	protein phosphatase 1, regulatory subunit 3C	-0.502352	0.0493441	-3.19269	0.01713	0.0422899	-3.19829
Nova1	Nova1	664883	NOVA alternative splicing regulator 1	-0.5023	2.59927	-4.96708	0.00209271	0.0094649	-1.4729
Daam2	Daam2	76441	dishevelled associated activator of morphogenesis 2	-0.502272	5.53526	-4.84824	0.00237465	0.0102657	-2.15479
Gm39308	Gm39308	105243361	predicted gene, 39308	-0.50171	-0.153432	-3.29271	0.0150262	0.0381364	-3.02441
Slc39a11	Slc39a11	69806	solute carrier family 39 (metal ion transporter), member 11	-0.501661	3.61326	-13.2984	6.58e-06	0.000525531	4.64129
Pigl	Pigl	327942	phosphatidylinositol glycan anchor biosynthesis, class L	-0.501617	2.67445	-5.29494	0.00149135	0.00764261	-1.11581
Cdh17	Cdh17	12557	cadherin 17	-0.501332	-1.6567	-3.03054	0.0212482	0.0496858	-3.14125
Dusp27	Dusp27	240892	dual specificity phosphatase 27 (putative)	-0.501049	-1.06923	-3.12967	0.018618	0.0450934	-3.09129
Eif2b3	Eif2b3	108067	eukaryotic translation initiation factor 2B, subunit 3	-0.500676	4.1547	-6.29472	0.000576433	0.00433191	-0.345738
Lbr	Lbr	98386	lamin B receptor	-0.500631	4.63359	-5.45465	0.00127091	0.00692945	-1.31318
Prrx1	Prrx1	18933	paired related homeobox 1	-0.500584	6.08385	-6.11879	0.000675691	0.00473719	-0.817839
Fstl3	Fstl3	83554	follistatin-like 3	-0.500573	4.59974	-7.30052	0.000246952	0.0026541	0.523651
Lbp	Lbp	16803	lipopolysaccharide binding protein	-0.500218	0.863012	-5.73225	0.000969755	0.00583625	-0.322937
Gm41883	Gm41883	105246616	predicted gene, 41883	0.500311	1.69653	6.02526	0.000736265	0.00498547	-0.17195
Efna1	Efna1	13636	ephrin A1	0.50079	4.72136	7.99494	0.000145093	0.0019618	1.09242
Gm31619	Gm31619	102633905	predicted gene, 31619	0.500954	2.66602	4.41512	0.00382799	0.0142023	-2.15537
Gm2897	Gm2897	100040671	predicted gene 2897	0.501236	-1.35013	3.89112	0.00707772	0.0219709	-2.09143
Ptgs2os2	Ptgs2os2	102639566	prostaglandin-endoperoxide synthase 2, opposite strand 2	0.501924	-1.21323	3.11383	0.0190135	0.0457908	-3.09496
Miat	Miat	330166	myocardial infarction associated transcript (non-protein coding)	0.501947	7.56254	4.79249	0.0025214	0.0106591	-2.41323
Gm35039	Gm35039	102638487	predicted gene, 35039	0.502063	-1.00932	3.08592	0.0197326	0.0470473	-3.16265
Gm11210	Gm11210	105247140	predicted gene 11210	0.502622	0.209345	5.31531	0.00146096	0.00755535	-0.664373
Vegfd	Vegfd	14205	vascular endothelial growth factor D	0.503097	1.87405	4.48828	0.00352466	0.0134428	-1.9032
Gk	Gk	14933	glycerol kinase	0.503202	4.91385	4.81161	0.00246995	0.0105399	-2.10837
Tshr	Tshr	22095	thyroid stimulating hormone receptor	0.503354	1.05218	7.34807	0.000237812	0.00261132	1.12052
C920021L13Rik	C920021L13Rik	100042889	RIKEN cDNA C920021L13 gene	0.503466	0.0385737	4.87758	0.00230129	0.0100452	-1.11283
Borcs6	Borcs6	71923	BLOC-1 related complex subunit 6	0.50347	4.9665	13.7342	5.38e-06	0.000505851	4.71074
Perp	Perp	64058	PERP, TP53 apoptosis effector	0.504325	3.2559	5.58267	0.00112057	0.00637298	-0.921129
Mafg	Mafg	17134	v-maf musculoaponeurotic fibrosarcoma oncogene family, protein G (avian)	0.504759	7.31962	11.8805	1.32e-05	0.000683971	3.51351
Cd300ld	Cd300ld	217305	CD300 molecule like family member d	0.504997	-0.715144	3.23084	0.016292	0.0406174	-3.01524
Gm3587	Gm3587	100041951	predicted gene 3587	0.506187	-0.89704	4.39207	0.00392947	0.0144706	-1.54907
Pmm1	Pmm1	29858	phosphomannomutase 1	0.506804	6.65288	8.20942	0.000124078	0.00180424	1.03373
Uspl1	Uspl1	231915	ubiquitin specific peptidase like 1	0.506895	5.38496	7.07388	0.000296406	0.00294482	0.190099
Dnajc7	Dnajc7	56354	DnaJ heat shock protein family (Hsp40) member C7	0.507453	7.55242	7.22535	0.00026223	0.00274441	0.130835
Grhl1	Grhl1	195733	grainyhead like transcription factor 1	0.507493	2.48783	3.79197	0.00798792	0.0239924	-2.9193
Gm15608	Gm15608	105245241	predicted gene 15608	0.508232	-0.427748	4.88868	0.00227419	0.00995536	-1.04441
Gm32950	Gm32950	102635671	predicted gene, 32950	0.508407	-1.2164	3.5853	0.0103288	0.0289247	-2.48343
Gm38863	Gm38863	105242721	predicted gene, 38863	0.508434	1.73994	6.20819	0.000623019	0.00452972	0.000900228
Foxq1	Foxq1	15220	forkhead box Q1	0.508469	2.25936	3.10155	0.0193264	0.0463292	-3.81894
9230114K14Rik	9230114K14Rik	414108	RIKEN cDNA 9230114K14 gene	0.508994	2.61529	4.75694	0.00262026	0.0109309	-1.73004
Mypn	Mypn	68802	myopalladin	0.509365	0.22675	5.98805	0.000762055	0.00510061	0.0049713
9530059O14Rik	9530059O14Rik	319626	RIKEN cDNA 9530059O14 gene	0.510249	6.52708	3.95451	0.00655607	0.020731	-3.3998
Gm33047	Gm33047	102635799	predicted gene, 33047	0.510627	2.72094	4.73071	0.00269601	0.0111654	-1.78245
Ptprh	Ptprh	545902	protein tyrosine phosphatase, receptor type, H	0.511587	-0.0912039	4.46896	0.00360207	0.013648	-1.55895
Tmem26	Tmem26	327766	transmembrane protein 26	0.511617	-0.348593	3.53619	0.0109897	0.0301956	-2.67242
Mpp7	Mpp7	75739	membrane protein, palmitoylated 7 (MAGUK p55 subfamily member 7)	0.51186	4.18234	5.60427	0.00109723	0.00629835	-1.07496
Gm40206	Gm40206	105244625	predicted gene, 40206	0.512158	-1.43868	4.29897	0.00437111	0.015563	-1.60786
Il7r	Il7r	16197	interleukin 7 receptor	0.512571	0.137128	5.87171	0.000849544	0.00542639	-0.0973887
Tmem179	Tmem179	104885	transmembrane protein 179	0.513181	5.152	8.61753	9.3e-05	0.0015797	1.52487
Ccdc141	Ccdc141	545428	coiled-coil domain containing 141	0.513366	5.69238	13.7572	5.32e-06	0.000505851	4.64586
Pidd1	Pidd1	57913	p53 induced death domain protein 1	0.513641	3.14375	4.06579	0.00574011	0.0187966	-2.69704
Mir6995	Mir6995	102466782	microRNA 6995	0.513838	-0.531777	3.47174	0.0119281	0.0320851	-2.72653
Zfp473	Zfp473	243963	zinc finger protein 473	0.514635	0.252006	5.96771	0.000776588	0.00515246	-0.0169937
Tuba4a	Tuba4a	22145	tubulin, alpha 4A	0.514642	6.40785	18.1357	9.41e-07	0.000335834	6.48983
St18	St18	240690	suppression of tumorigenicity 18	0.514696	-0.68967	4.89705	0.00225399	0.00988942	-1.01016
Wnt2	Wnt2	22413	wingless-type MMTV integration site family, member 2	0.514983	1.02844	5.29576	0.00149011	0.00764244	-0.812698
Nlrx1	Nlrx1	270151	NLR family member X1	0.515251	3.03289	7.42073	0.000224579	0.00253897	0.893946
Hus1b	Hus1b	210554	HUS1 checkpoint clamp component B	0.515605	-1.27348	4.27309	0.00450349	0.0159059	-1.65028
Espnl	Espnl	227357	espin-like	0.51602	-1.29796	3.85895	0.00735988	0.0226373	-2.13567
Areg	Areg	11839	amphiregulin	0.516727	3.95059	4.01377	0.00610663	0.019674	-2.93011
Prg4	Prg4	96875	proteoglycan 4 (megakaryocyte stimulating factor, articular superficial zone protein)	0.516852	3.25438	3.70256	0.00892025	0.0260741	-3.20055
2810002D19Rik	2810002D19Rik	66457	RIKEN cDNA 2810002D19 gene	0.516903	2.24245	9.9024	4.03e-05	0.00106896	2.85552
Aen	Aen	68048	apoptosis enhancing nuclease	0.517052	5.68859	9.00399	7.15e-05	0.00137401	1.74848
Col23a1	Col23a1	237759	collagen, type XXIII, alpha 1	0.517285	1.92764	4.80256	0.00249416	0.0106054	-1.53825
Gm32926	Gm32926	102635639	predicted gene, 32926	0.517294	0.103269	4.01741	0.00608016	0.0196114	-2.13486
Eps8l1	Eps8l1	67425	EPS8-like 1	0.517825	2.43833	9.01164	7.12e-05	0.00137148	2.23088
Rhov	Rhov	228543	ras homolog family member V	0.518059	4.54011	11.3169	1.78e-05	0.000774078	3.44951
Amz1	Amz1	231842	archaelysin family metallopeptidase 1	0.518802	2.28765	7.62717	0.000191338	0.00231289	1.18849
Mterf1b	Mterf1b	208595	mitochondrial transcription termination factor 1b	0.519105	1.36927	4.69778	0.00279459	0.0114154	-1.55103
Ribc1	Ribc1	66611	RIB43A domain with coiled-coils 1	0.519145	0.337828	3.26031	0.0156752	0.0394077	-3.16974
Gimap1	Gimap1	16205	GTPase, IMAP family member 1	0.519853	0.167411	3.62858	0.00978226	0.0277512	-2.64339
Jsrp1	Jsrp1	71912	junctional sarcoplasmic reticulum protein 1	0.519988	-1.25528	3.54709	0.010839	0.0299315	-2.52685
Gm31939	Gm31939	102634331	predicted gene, 31939	0.520016	-0.0648917	3.51245	0.0113256	0.0308404	-2.75296
Cdh1	Cdh1	12550	cadherin 1	0.520277	6.97024	11.1044	2e-05	0.000807192	3.06658
Zfp772	Zfp772	232855	zinc finger protein 772	0.520475	2.94952	10.9353	2.2e-05	0.000837901	3.42297
1500026H17Rik	1500026H17Rik	69002	RIKEN cDNA 1500026H17 gene	0.520889	0.73688	7.13121	0.000282906	0.00286945	0.972795
Col9a2	Col9a2	12840	collagen, type IX, alpha 2	0.522354	-0.582198	3.51203	0.0113316	0.0308418	-2.66599
Gm30215	Gm30215	102632040	predicted gene, 30215	0.523247	1.06656	4.58972	0.0031475	0.0124342	-1.61908
Serac1	Serac1	321007	serine active site containing 1	0.52446	4.50029	11.6528	1.49e-05	0.000729482	3.65268
Tcf24	Tcf24	100039596	transcription factor 24	0.525162	0.427085	6.52139	0.000472034	0.00381587	0.476432
Stk17b	Stk17b	98267	serine/threonine kinase 17b (apoptosis-inducing)	0.525687	4.09598	8.62388	9.26e-05	0.0015797	1.69381
Rspo3	Rspo3	72780	R-spondin 3	0.525894	-1.33216	3.86096	0.00734189	0.022611	-2.12962
5430405H02Rik	5430405H02Rik	74487	RIKEN cDNA 5430405H02 gene	0.526332	2.06675	7.58145	0.000198187	0.00236499	1.18351
Gpr150	Gpr150	238725	G protein-coupled receptor 150	0.52655	-1.50921	3.08738	0.0196942	0.0469806	-3.0888
Mmp2	Mmp2	17390	matrix metallopeptidase 2	0.526875	5.28941	4.95403	0.00212176	0.00954409	-2.00014
Nat8f1	Nat8f1	66116	N-acetyltransferase 8 (GCN5-related) family member 1	0.526938	1.21429	6.8351	0.000361115	0.00328228	0.663541
Slc8b1	Slc8b1	170756	solute carrier family 8 (sodium/lithium/calcium exchanger), member B1	0.527126	3.7112	14.4314	3.95e-06	0.000476478	5.16631
Phex	Phex	18675	phosphate regulating endopeptidase homolog, X-linked	0.527212	-0.550176	3.43077	0.0125701	0.0333096	-2.77726
Mab21l3	Mab21l3	242125	mab-21-like 3	0.527304	-0.666292	3.22142	0.0164948	0.0410253	-3.03578
Cabyr	Cabyr	71132	calcium-binding tyrosine-(Y)-phosphorylation regulated (fibrousheathin 2)	0.527372	3.09111	3.65484	0.00946624	0.0271533	-3.2307
Gm31546	Gm31546	102633812	predicted gene, 31546	0.528259	-0.0835266	3.90451	0.00696387	0.0216979	-2.24444
Cys1	Cys1	12879	cystin 1	0.528555	0.594512	4.11824	0.005395	0.0180756	-2.09952
Abcc9	Abcc9	20928	ATP-binding cassette, sub-family C (CFTR/MRP), member 9	0.529019	4.37566	3.87797	0.00719164	0.0222364	-3.19122
Il11	Il11	16156	interleukin 11	0.529194	4.54668	3.41006	0.0129089	0.0340032	-3.86056
Nt5e	Nt5e	23959	5' nucleotidase, ecto	0.529866	5.85319	13.3472	6.43e-06	0.000525531	4.42264
Pax5	Pax5	18507	paired box 5	0.530305	-0.700748	3.43215	0.0125478	0.0332663	-2.75168
Isl2	Isl2	104360	insulin related protein 2 (islet 2)	0.5316	6.28716	20.2508	4.69e-07	0.000262013	7.24646
Gm15910	Gm15910	100504616	predicted gene 15910	0.532073	-0.207267	5.69272	0.00100726	0.00596947	-0.239438
Mkln1os	Mkln1os	100503869	muskelin 1, intracellular mediator containing kelch motifs, opposite strand	0.532254	0.673948	6.25488	0.000597374	0.00442534	0.206247
Cck	Cck	12424	cholecystokinin	0.532456	0.641638	3.11244	0.0190485	0.0458465	-3.43863
Pisd-ps2	Pisd-ps2	328734	phosphatidylserine decarboxylase, pseudogene 2	0.53247	2.82667	6.2163	0.000618477	0.00451235	-0.183678
Gm42329	Gm42329	105247187	predicted gene, 42329	0.532626	-0.259466	3.16418	0.0177864	0.0435338	-3.18357
Gm42029	Gm42029	105246805	predicted gene, 42029	0.533099	-1.38805	3.36363	0.0137049	0.0355908	-2.74445
Baat	Baat	12012	bile acid-Coenzyme A: amino acid N-acyltransferase	0.533307	7.61e-05	4.75851	0.00261582	0.0109232	-1.24023
Tmem72	Tmem72	319776	transmembrane protein 72	0.533359	1.87135	7.23815	0.000259554	0.00273003	0.922555
Zrsr1	Zrsr1	22183	zinc finger (CCCH type), RNA binding motif and serine/arginine rich 1	0.533458	5.92014	8.75064	8.49e-05	0.00151041	1.5301
Myo1g	Myo1g	246177	myosin IG	0.533533	0.554819	3.83617	0.00756721	0.0230959	-2.44937
Stra6	Stra6	20897	stimulated by retinoic acid gene 6	0.53465	2.40598	5.61738	0.00108335	0.00624955	-0.720786
AI661453	AI661453	224833	expressed sequence AI661453	0.534651	1.43454	4.59899	0.00311537	0.0123454	-1.68072
Cmya5	Cmya5	76469	cardiomyopathy associated 5	0.534869	1.0846	4.05178	0.00583635	0.0189894	-2.28344
Gm36423	Gm36423	102640331	predicted gene, 36423	0.534912	0.313463	4.03052	0.00598585	0.0193631	-2.15582
4930590J08Rik	4930590J08Rik	381798	RIKEN cDNA 4930590J08 gene	0.535044	1.51509	8.8991	7.67e-05	0.00142476	2.24944
Mtfp1	Mtfp1	67900	mitochondrial fission process 1	0.535201	1.70741	7.19717	0.000268233	0.0027812	0.91112
D7Ertd443e	D7Ertd443e	71007	DNA segment, Chr 7, ERATO Doi 443, expressed	0.535224	1.09196	5.71504	0.000985883	0.00587813	-0.383125
Apaf1	Apaf1	11783	apoptotic peptidase activating factor 1	0.535253	5.11433	3.60609	0.0100622	0.0283487	-3.6902
Dcdc5	Dcdc5	329482	doublecortin domain containing 5	0.535489	0.170507	3.12391	0.0187608	0.0453428	-3.32208
Gm17115	Gm17115	102632854	predicted gene 17115	0.53553	-1.391	4.40628	0.00386655	0.0143105	-1.49094
Plekhn1	Plekhn1	231002	pleckstrin homology domain containing, family N member 1	0.535596	2.59557	3.54707	0.0108393	0.0299315	-3.27213
Prom1	Prom1	19126	prominin 1	0.535775	1.13905	6.07333	0.000704396	0.00483902	-0.0329789
2610507I01Rik	2610507I01Rik	72203	RIKEN cDNA 2610507I01 gene	0.536548	3.43806	5.92092	0.000811221	0.00526632	-0.598543
Gm15743	Gm15743	100047123	predicted gene 15743	0.536973	0.847793	7.87756	0.000158302	0.00206493	1.55754
Usp20	Usp20	74270	ubiquitin specific peptidase 20	0.537395	6.28056	21.0026	3.72e-07	0.000226423	7.49255
Fv1	Fv1	14349	Friend virus susceptibility 1	0.537542	2.672	10.8654	2.29e-05	0.000855412	3.40944
9330104G04Rik	9330104G04Rik	320950	RIKEN cDNA 9330104G04 gene	0.537632	1.50562	9.15402	6.48e-05	0.00130812	2.42479
Entpd3	Entpd3	215446	ectonucleoside triphosphate diphosphohydrolase 3	0.537636	4.78949	6.5376	0.000465434	0.00379494	-0.223376
Fam180a	Fam180a	208164	family with sequence similarity 180, member A	0.537974	-0.388484	5.08073	0.00185783	0.00873894	-0.842928
Rps15a-ps6	Rps15a-ps6	100042173	ribosomal protein S15A, pseudogene 6	0.538915	0.33817	6.07129	0.000705713	0.00484124	0.0724114
Nap1l5	Nap1l5	58243	nucleosome assembly protein 1-like 5	0.539061	6.13187	20.8501	3.9e-07	0.000226423	7.45017
Mapk12	Mapk12	29857	mitogen-activated protein kinase 12	0.539303	4.22009	8.82909	8.05e-05	0.00146774	1.82999
Nrde2	Nrde2	217827	nrde-2 necessary for RNA interference, domain containing	0.539921	4.1294	9.45231	5.34e-05	0.00122399	2.29832
Srsf12	Srsf12	272009	serine and arginine-rich splicing factor 12	0.541047	3.28032	6.94736	0.000328878	0.00311172	0.430358
Gngt2	Gngt2	14710	guanine nucleotide binding protein (G protein), gamma transducing activity polypeptide 2	0.541213	0.53396	6.10642	0.000683364	0.00476394	0.0835946
5033421B08Rik	5033421B08Rik	75990	RIKEN cDNA 5033421B08 gene	0.541267	0.342066	3.1926	0.0171319	0.0422899	-3.26303
St8sia5	St8sia5	225742	ST8 alpha-N-acetyl-neuraminide alpha-2,8-sialyltransferase 5	0.541455	0.0438459	4.7181	0.0027333	0.0112636	-1.2919
Gm3561	Gm3561	100041879	predicted gene 3561	0.541598	-1.06984	3.18213	0.01737	0.0427018	-3.0251
Zfp729b	Zfp729b	100416706	zinc finger protein 729b	0.541844	5.03901	4.97666	0.00207168	0.00939765	-1.93342
Pla2g5	Pla2g5	18784	phospholipase A2, group V	0.542073	-1.23791	3.53889	0.0109522	0.03011	-2.53932
Tlr5	Tlr5	53791	toll-like receptor 5	0.54251	0.123311	3.4063	0.0129714	0.0341358	-2.92914
Mmab	Mmab	77697	methylmalonic aciduria (cobalamin deficiency) cblB type homolog (human)	0.542663	4.31725	8.28304	0.000117684	0.00176279	1.39159
Gm35501	Gm35501	102639110	predicted gene, 35501	0.542823	5.01011	3.44237	0.0123846	0.0329629	-3.8985
Arc	Arc	11838	activity regulated cytoskeletal-associated protein	0.543058	3.73289	5.11093	0.00180048	0.00856949	-1.53962
Nmb	Nmb	68039	neuromedin B	0.543469	4.52429	7.11553	0.000286529	0.00288779	0.364006
Hoxd1	Hoxd1	15429	homeobox D1	0.543538	2.87039	10.5801	2.69e-05	0.000890522	3.21684
Jmjd4	Jmjd4	194952	jumonji domain containing 4	0.543555	4.99519	18.5758	8.09e-07	0.000322962	6.74181
Gm39828	Gm39828	105244174	predicted gene, 39828	0.543872	1.64312	3.05323	0.0206125	0.0486335	-3.74968
Gpank1	Gpank1	81845	G patch domain and ankyrin repeats 1	0.544097	3.30991	6.26688	0.000590978	0.00440711	-0.22329
Zfp612	Zfp612	234725	zinc finger protein 612	0.544531	4.78344	13.9356	4.91e-06	0.000502078	4.82989
Dnmt3l	Dnmt3l	54427	DNA (cytosine-5-)-methyltransferase 3-like	0.544839	-0.360152	5.80899	0.000901387	0.00560143	-0.116804
Gm30510	Gm30510	102632435	predicted gene, 30510	0.544855	1.8125	6.2419	0.000604378	0.00443846	0.021751
Gm32219	Gm32219	102634692	predicted gene, 32219	0.544911	-0.445947	5.61414	0.00108676	0.00625957	-0.298047
Rhebl1	Rhebl1	69159	Ras homolog enriched in brain like 1	0.545103	3.08253	6.92695	0.000334487	0.00314372	0.447135
Gm19639	Gm19639	100503332	predicted gene, 19639	0.545494	-0.202895	5.90124	0.000826306	0.00533867	-0.0402264
Stx4a	Stx4a	20909	syntaxin 4A (placental)	0.545531	5.19214	17.1311	1.35e-06	0.000343083	6.18639
Tprn	Tprn	97031	taperin	0.546417	3.96453	8.0023	0.000144307	0.00195749	1.22303
Gm4755	Gm4755	208941	predicted gene 4755	0.546535	-1.13548	4.91686	0.00220701	0.00979479	-0.957116
Gm6402	Gm6402	623169	ribosomal protein S17 pseudogene	0.546635	0.375627	3.16824	0.0176914	0.0433647	-3.30364
Zswim4	Zswim4	212168	zinc finger SWIM-type containing 4	0.546825	6.25156	8.26989	0.000118798	0.00176608	1.11762
Mdm2	Mdm2	17246	transformed mouse 3T3 cell double minute 2	0.547198	7.03952	6.75126	0.000387542	0.00342149	-0.27905
Myl6b	Myl6b	216459	myosin, light polypeptide 6B	0.548131	3.45257	7.93654	0.000151501	0.0020143	1.25597
Itpkc	Itpkc	233011	inositol 1,4,5-trisphosphate 3-kinase C	0.548846	4.0306	9.00072	7.17e-05	0.00137401	1.98778
0610009E02Rik	0610009E02Rik	100125929	RIKEN cDNA 0610009E02 gene	0.54892	0.139922	3.02626	0.0213703	0.0499248	-3.45041
Gm31816	Gm31816	102634165	predicted gene, 31816	0.548991	-0.0680795	4.90701	0.00223024	0.00983415	-1.06616
Mylk4	Mylk4	238564	myosin light chain kinase family, member 4	0.549079	2.26249	4.5065	0.00345336	0.0132613	-1.96017
Hormad2	Hormad2	75828	HORMA domain containing 2	0.549199	-0.920671	3.06291	0.0203477	0.0481578	-3.20736
Hephl1	Hephl1	244698	hephaestin-like 1	0.549569	-0.558365	5.45739	0.00126746	0.00691964	-0.444037
Flad1	Flad1	319945	flavin adenine dinucleotide synthetase 1	0.550248	4.2605	14.1597	4.45e-06	0.000484234	4.99204
Ephx1	Ephx1	13849	epoxide hydrolase 1, microsomal	0.550369	6.24037	9.83759	4.19e-05	0.00109166	2.29121
AA986860	AA986860	212439	expressed sequence AA986860	0.551127	2.46923	4.16655	0.00509747	0.0173461	-2.42716
C330018A13Rik	C330018A13Rik	320805	RIKEN cDNA C330018A13 gene	0.55181	1.08174	4.07709	0.00566376	0.0186486	-2.25063
Kifc2	Kifc2	16581	kinesin family member C2	0.552975	4.11265	16.0915	2e-06	0.000392571	5.85163
Gprin2	Gprin2	432839	G protein regulated inducer of neurite outgrowth 2	0.553192	4.01458	9.83219	4.21e-05	0.0010936	2.57862
Hmgcll1	Hmgcll1	208982	3-hydroxymethyl-3-methylglutaryl-Coenzyme A lyase-like 1	0.5532	3.94252	4.96243	0.00210303	0.00949746	-1.75244
Mrm1	Mrm1	217038	mitochondrial rRNA methyltransferase 1	0.553451	3.90177	6.77389	0.0003802	0.00337807	0.15684
Crabp2	Crabp2	12904	cellular retinoic acid binding protein II	0.553524	2.05955	3.05839	0.020471	0.0483814	-3.83542
Gm42063	Gm42063	105246841	predicted gene, 42063	0.555482	-0.941082	3.49523	0.0115763	0.0313349	-2.63437
Serpinb1c	Serpinb1c	380839	serine (or cysteine) peptidase inhibitor, clade B, member 1c	0.555953	0.189788	5.37428	0.00137687	0.00728051	-0.600309
Gm7160	Gm7160	635504	predicted gene 7160	0.557242	0.424224	3.06192	0.0203747	0.0482012	-3.461
Bax	Bax	12028	BCL2-associated X protein	0.558423	5.61457	8.21835	0.000123282	0.00179578	1.14589
Pcdha8	Pcdha8	353235	protocadherin alpha 8	0.558436	0.27446	5.13567	0.001755	0.00844315	-0.863657
Neurod1	Neurod1	18012	neurogenic differentiation 1	0.558609	0.610826	5.54554	0.00116199	0.00651945	-0.480871
Gm26519	Gm26519	102634580	predicted gene, 26519	0.559203	-0.624505	4.65817	0.00291855	0.0117706	-1.27681
Gem	Gem	14579	GTP binding protein (gene overexpressed in skeletal muscle)	0.559601	2.53138	5.67345	0.00102612	0.00603683	-0.684773
Gm38972	Gm38972	105242886	predicted gene, 38972	0.559871	-1.07687	3.42643	0.0126402	0.0334584	-2.70421
Tmem251	Tmem251	320351	transmembrane protein 251	0.56044	3.15542	5.93894	0.000797676	0.00522405	-0.525685
Txlnb	Txlnb	378431	taxilin beta	0.560554	-0.125089	3.52247	0.0111825	0.0305749	-2.72872
Ggnbp1	Ggnbp1	70772	gametogenetin binding protein 1	0.560709	-0.305953	3.24303	0.0160336	0.0401224	-3.06844
Gss	Gss	14854	glutathione synthetase	0.561019	4.47126	8.90363	7.65e-05	0.00142214	1.84663
Adh7	Adh7	11529	alcohol dehydrogenase 7 (class IV), mu or sigma polypeptide	0.561201	2.28363	11.253	1.85e-05	0.00077875	3.66401
Gm4013	Gm4013	100042757	predicted gene 4013	0.561286	-0.964214	3.76826	0.00822425	0.0244655	-2.28569
Ggt1	Ggt1	14598	gamma-glutamyltransferase 1	0.561986	-0.239468	3.2724	0.0154295	0.0389127	-3.04091
Gm26512	Gm26512	102637693	predicted gene, 26512	0.562369	-1.09778	4.06865	0.00572067	0.0187696	-1.90505
Tdrp	Tdrp	72148	testis development related protein	0.562699	4.57303	12.4279	1e-05	0.000621345	4.07917
Cbx7	Cbx7	52609	chromobox 7	0.562709	4.3008	9.95908	3.89e-05	0.00105255	2.62222
Qrfpr	Qrfpr	229214	pyroglutamylated RFamide peptide receptor	0.563123	0.767395	5.12363	0.00177697	0.00849943	-0.954139
Gm34343	Gm34343	102637567	predicted gene, 34343	0.563187	-0.987803	3.87555	0.00721278	0.022287	-2.15035
Pi15	Pi15	94227	peptidase inhibitor 15	0.563924	3.112	4.63615	0.00299009	0.0119789	-1.97498
A330023F24Rik	A330023F24Rik	320977	RIKEN cDNA A330023F24 gene	0.564185	5.08816	4.16194	0.00512503	0.0174151	-2.94554
Gm38440	Gm38440	102631806	predicted gene, 38440	0.564765	-0.772613	3.69145	0.00904414	0.0263162	-2.40758
Cyp1a1	Cyp1a1	13076	cytochrome P450, family 1, subfamily a, polypeptide 1	0.564782	2.73337	6.35296	0.000547305	0.00422362	-0.0320341
Mir1942	Mir1942	100316774	microRNA 1942	0.564982	-1.38139	3.58281	0.0103612	0.0289865	-2.46677
Tbc1d2	Tbc1d2	381605	TBC1 domain family, member 2	0.565014	1.39955	3.82128	0.00770612	0.0233932	-2.64768
Ucn2	Ucn2	171530	urocortin 2	0.566037	0.591613	3.08795	0.0196795	0.0469598	-3.46132
Gm30140	Gm30140	102631933	predicted gene, 30140	0.567428	1.41781	7.30977	0.000245144	0.00264425	1.04602
Grxcr2	Grxcr2	332309	glutaredoxin, cysteine rich 2	0.567464	1.77938	8.58176	9.53e-05	0.00159832	1.99851
Nbeal2	Nbeal2	235627	neurobeachin-like 2	0.568133	3.98793	8.19524	0.000125355	0.00181181	1.37552
Pfkfb4	Pfkfb4	270198	6-phosphofructo-2-kinase/fructose-2,6-biphosphatase 4	0.568646	5.32133	4.54678	0.00330136	0.0128603	-2.49619
Gm26509	Gm26509	105246677	predicted gene, 26509	0.568806	0.168686	3.55511	0.0107297	0.0297541	-2.73998
Gm26708	Gm26708	120623200	predicted gene 26708	0.569145	1.32553	7.42802	0.000223299	0.00253706	1.15565
Doc2b	Doc2b	13447	double C2, beta	0.569366	2.57242	8.17031	0.000127636	0.00182433	1.58415
Ydjc	Ydjc	69101	YdjC homolog (bacterial)	0.570091	3.04227	4.87494	0.00230777	0.0100603	-1.67573
Gm36826	Gm36826	102640858	predicted gene, 36826	0.570318	1.35017	3.23987	0.0161003	0.0402591	-3.42234
Gadd45b	Gadd45b	17873	growth arrest and DNA-damage-inducible 45 beta	0.570725	4.91094	6.64823	0.000423082	0.00360254	-0.136338
Gm28802	Gm28802	101056017	predicted gene 28802	0.570943	-1.43877	3.83527	0.0075755	0.0231097	-2.14983
Plekhg4	Plekhg4	102075	pleckstrin homology domain containing, family G (with RhoGef domain) member 4	0.571004	-0.338439	4.38934	0.00394171	0.0145054	-1.61734
Tprkb	Tprkb	69786	Tp53rk binding protein	0.571618	4.92272	15.4326	2.6e-06	0.000414916	5.50584
Skap1	Skap1	78473	src family associated phosphoprotein 1	0.572346	-1.01504	3.47236	0.0119188	0.0320651	-2.65345
Tnfsf13b	Tnfsf13b	24099	tumor necrosis factor (ligand) superfamily, member 13b	0.573053	0.766413	7.66709	0.00018558	0.00227134	1.40165
D330050I16Rik	D330050I16Rik	414115	RIKEN cDNA D330050I16 gene	0.573144	0.312103	6.6788	0.000412164	0.00355105	0.624498
2610524H06Rik	2610524H06Rik	330173	RIKEN cDNA 2610524H06 gene	0.573175	3.31926	10.0967	3.58e-05	0.00101077	2.8552
Gm35344	Gm35344	102638892	predicted gene, 35344	0.573922	-0.53069	3.83167	0.00760891	0.0231652	-2.26571
Kbtbd3	Kbtbd3	69149	kelch repeat and BTB (POZ) domain containing 3	0.575432	3.9707	5.78141	0.00092531	0.00567438	-0.845649
Pcsk4	Pcsk4	18551	proprotein convertase subtilisin/kexin type 4	0.576405	-0.115057	3.51142	0.0113405	0.030861	-2.74506
Mmp8	Mmp8	17394	matrix metallopeptidase 8	0.577571	0.949335	3.13246	0.0185492	0.0449807	-3.48069
Gm35311	Gm35311	102638843	predicted gene, 35311	0.578335	-0.956286	3.12959	0.0186199	0.0450934	-3.11219
4933433G15Rik	4933433G15Rik	71274	RIKEN cDNA 4933433G15 gene	0.578975	-0.46239	5.39069	0.00135445	0.00720588	-0.517345
Gm9901	Gm9901	102640773	predicted gene 9901	0.57961	-1.63726	3.43795	0.012455	0.033104	-2.62019
Fbxl8	Fbxl8	50788	F-box and leucine-rich repeat protein 8	0.580177	2.23416	8.52592	9.91e-05	0.0016405	1.9033
B330016D10Rik	B330016D10Rik	320456	RIKEN cDNA B330016D10 gene	0.580848	0.955367	6.08946	0.000694052	0.00480251	0.0107045
Gp5	Gp5	14729	glycoprotein 5 (platelet)	0.580928	-0.712983	4.10845	0.00545766	0.0182059	-1.90167
Fosl1	Fosl1	14283	fos-like antigen 1	0.580987	6.15754	9.18408	6.35e-05	0.00129397	1.83211
Pkd2l1	Pkd2l1	329064	polycystic kidney disease 2-like 1	0.581502	0.557017	4.52653	0.00337683	0.0130692	-1.59657
Adcy4	Adcy4	104110	adenylate cyclase 4	0.581571	2.83191	7.87937	0.000158088	0.00206425	1.31186
Engase	Engase	217364	endo-beta-N-acetylglucosaminidase	0.581941	2.78618	5.92183	0.000810528	0.00526632	-0.473406
Odf3l1	Odf3l1	382075	outer dense fiber of sperm tails 3-like 1	0.582069	-1.67327	3.12783	0.0186635	0.0451732	-3.01446
Matn4	Matn4	17183	matrilin 4	0.582297	2.16504	3.83283	0.00759811	0.0231366	-2.79597
4931440P22Rik	4931440P22Rik	71004	RIKEN cDNA 4931440P22 gene	0.584263	-0.654976	5.73037	0.000971507	0.00584163	-0.175136
Gm38928	Gm38928	105242823	predicted gene, 38928	0.584332	0.80578	5.09419	0.00183201	0.00866447	-0.993002
Gm31902	Gm31902	102634279	predicted gene, 31902	0.584612	-1.31416	3.80502	0.00786111	0.0237177	-2.19933
Gadd45a	Gadd45a	13197	growth arrest and DNA-damage-inducible 45 alpha	0.585122	6.75853	21.1235	3.59e-07	0.000226423	7.51203
Gm34736	Gm34736	102638091	predicted gene, 34736	0.58635	0.203853	6.79554	0.000373321	0.0033454	0.73186
Nap1l2	Nap1l2	17954	nucleosome assembly protein 1-like 2	0.586741	6.22453	10.3184	3.14e-05	0.000954685	2.6187
Klhl21	Klhl21	242785	kelch-like 21	0.586898	5.27135	7.65721	0.000186987	0.00227671	0.724341
Sectm1b	Sectm1b	58210	secreted and transmembrane 1B	0.588411	3.22265	5.78326	0.000923686	0.00567095	-0.700528
A930016O22Rik	A930016O22Rik	100503495	RIKEN cDNA A930016O22 gene	0.588448	-1.11326	3.18214	0.0173698	0.0427018	-3.01861
Dusp14	Dusp14	56405	dual specificity phosphatase 14	0.589026	2.55036	3.78857	0.00802141	0.0240628	-2.93628
Aim2	Aim2	383619	absent in melanoma 2	0.58921	1.17985	7.46226	0.000217395	0.00249849	1.20054
Gp1bb	Gp1bb	14724	glycoprotein Ib, beta polypeptide	0.589351	1.77358	6.15189	0.000655622	0.00465885	-0.059279
Zfp385c	Zfp385c	278304	zinc finger protein 385C	0.590307	-0.587265	3.33263	0.0142662	0.0366233	-2.90036
Gm39783	Gm39783	105244110	predicted gene, 39783	0.59154	-1.11382	3.85203	0.00742223	0.0227704	-2.16418
Gm42290	Gm42290	105247136	predicted gene, 42290	0.592136	-0.0342848	4.47492	0.00357798	0.0135826	-1.55996
Prr32	Prr32	68800	proline rich 32	0.592213	0.561455	7.82929	0.000164129	0.00211032	1.53753
6330403K07Rik	6330403K07Rik	103712	RIKEN cDNA 6330403K07 gene	0.592227	5.10298	12.1497	1.15e-05	0.000665443	3.85958
Spata2l	Spata2l	78779	spermatogenesis associated 2-like	0.593194	1.96574	9.26412	6.03e-05	0.00126641	2.46042
Gm15319	Gm15319	100040599	predicted gene 15319	0.593744	-0.793893	3.30984	0.0146948	0.0374476	-2.89767
Sod3	Sod3	20657	superoxide dismutase 3, extracellular	0.594755	4.65842	4.00959	0.00613718	0.0197497	-3.06889
Lpar2	Lpar2	53978	lysophosphatidic acid receptor 2	0.594978	0.44246	5.55435	0.00115202	0.00649126	-0.447796
B230206L02Rik	B230206L02Rik	100039440	RIKEN cDNA B230206L02 gene	0.595467	0.872141	4.76423	0.00259966	0.0108792	-1.37708
Gm36371	Gm36371	102640259	predicted gene, 36371	0.596011	0.588175	3.78465	0.00806013	0.0241573	-2.52224
Col6a4	Col6a4	68553	collagen, type VI, alpha 4	0.596017	-0.789397	5.06892	0.00188079	0.00881283	-0.821107
Stk32b	Stk32b	64293	serine/threonine kinase 32B	0.596243	-0.921031	4.08525	0.00560933	0.0185203	-1.90458
Capn11	Capn11	268958	calpain 11	0.596555	0.0914641	5.11929	0.00178497	0.00851646	-0.856364
Oas1c	Oas1c	114643	2'-5' oligoadenylate synthetase 1C	0.596604	2.12083	10.6029	2.66e-05	0.000885882	3.29911
9330136K24Rik	9330136K24Rik	319870	RIKEN cDNA 9330136K24 gene	0.596706	-0.71617	3.29669	0.0149484	0.0379652	-2.92727
Gm40523	Gm40523	105245009	predicted gene, 40523	0.596868	-1.25957	4.16713	0.005094	0.0173378	-1.77344
Igsf9	Igsf9	93842	immunoglobulin superfamily, member 9	0.597232	0.415604	4.64299	0.00296768	0.0119145	-1.43556
Fam214b	Fam214b	230088	family with sequence similarity 214, member B	0.597451	6.29633	9.92372	3.98e-05	0.0010613	2.34581
Pbx4	Pbx4	80720	pre B cell leukemia homeobox 4	0.597575	1.76326	3.46776	0.011989	0.0321779	-3.19968
Gm33378	Gm33378	102636264	predicted gene, 33378	0.597849	2.51143	5.00706	0.00200647	0.00919642	-1.41614
E230013L22Rik	E230013L22Rik	102132	RIKEN cDNA E230013L22 gene	0.597951	-0.462147	4.44916	0.00368336	0.0138438	-1.53187
Kcnk6	Kcnk6	52150	potassium inwardly-rectifying channel, subfamily K, member 6	0.598446	1.31649	4.59037	0.00314525	0.0124315	-1.66693
Ccdc116	Ccdc116	76872	coiled-coil domain containing 116	0.599081	1.94788	4.23318	0.00471652	0.0164573	-2.23359
Sst	Sst	20604	somatostatin	0.600081	0.370047	4.47234	0.0035884	0.0136054	-1.6275
Cln8	Cln8	26889	CLN8 transmembrane ER and ERGIC protein	0.600325	5.32943	13.7731	5.29e-06	0.000505851	4.69081
Klf15	Klf15	66277	Kruppel-like factor 15	0.600593	1.42719	5.92354	0.000809235	0.00526082	-0.227341
Mmrn2	Mmrn2	105450	multimerin 2	0.601595	3.833	15.2224	2.83e-06	0.000423365	5.50691
Chrm4	Chrm4	12672	cholinergic receptor, muscarinic 4	0.602356	3.54144	9.68037	4.62e-05	0.00113984	2.54584
3010001F23Rik	3010001F23Rik	75693	RIKEN cDNA 3010001F23 gene	0.603148	0.639007	4.5191	0.00340499	0.0131267	-1.62023
Sstr4	Sstr4	20608	somatostatin receptor 4	0.603699	-0.3644	4.58418	0.00316691	0.0124991	-1.38933
Cntnap5c	Cntnap5c	620292	contactin associated protein-like 5C	0.603705	3.23484	6.16415	0.000648358	0.00462574	-0.311319
1110006O24Rik	1110006O24Rik	66123	RIKEN cDNA 1110006O24 gene	0.603955	0.653445	7.38762	0.000230502	0.00257296	1.18942
Cmtm8	Cmtm8	70031	CKLF-like MARVEL transmembrane domain containing 8	0.604536	-1.03109	4.48167	0.00355094	0.0135061	-1.43487
Gm41133	Gm41133	105245730	predicted gene, 41133	0.604637	-0.371038	3.42155	0.0127197	0.0336263	-2.81876
2900079G21Rik	2900079G21Rik	620760	RIKEN cDNA 2900079G21 gene	0.605141	0.0146483	5.86229	0.000857104	0.00544637	-0.0945871
Sesn2	Sesn2	230784	sestrin 2	0.605288	4.06367	3.54167	0.0109136	0.0300614	-3.58544
0610012G03Rik	0610012G03Rik	106264	RIKEN cDNA 0610012G03 gene	0.605364	4.11469	11.1474	1.96e-05	0.000799927	3.40547
Gm6416	Gm6416	623312	predicted gene 6416	0.605866	-1.19232	3.65302	0.0094878	0.0271907	-2.40104
Gm26555	Gm26555	102636582	predicted gene, 26555	0.606721	3.13078	4.06284	0.00576025	0.0188331	-2.69755
2610306M01Rik	2610306M01Rik	67170	RIKEN cDNA 2610306M01 gene	0.606857	1.30009	5.7293	0.000972503	0.00584408	-0.402899
Gm36856	Gm36856	102640901	predicted gene, 36856	0.607448	-0.0341739	3.38306	0.0133654	0.0348892	-2.93002
Gm31884	Gm31884	102634254	predicted gene, 31884	0.607458	-1.60983	4.00755	0.00615217	0.019779	-1.92952
B230317F23Rik	B230317F23Rik	320383	RIKEN cDNA B230317F23 gene	0.609148	0.643292	4.71873	0.00273141	0.0112629	-1.38753
Zc3h8	Zc3h8	57432	zinc finger CCCH type containing 8	0.609917	2.4063	8.77587	8.34e-05	0.00149256	2.06553
Clec4d	Clec4d	17474	C-type lectin domain family 4, member d	0.609954	1.52119	3.90524	0.00695769	0.0216947	-2.56337
Dnhd1	Dnhd1	77505	dynein heavy chain domain 1	0.611111	3.7776	5.19777	0.00164642	0.00810686	-1.44874
Car7	Car7	12354	carbonic anhydrase 7	0.611563	1.33818	6.34997	0.000548758	0.00422622	0.202555
Rufy4	Rufy4	435626	RUN and FYVE domain containing 4	0.611643	-1.30001	3.77825	0.00812374	0.0242785	-2.2335
Trim6	Trim6	94088	tripartite motif-containing 6	0.61204	1.52241	5.68631	0.00101349	0.00599571	-0.48553
Hs3st2	Hs3st2	195646	heparan sulfate (glucosamine) 3-O-sulfotransferase 2	0.615724	3.66459	8.687	8.86e-05	0.001553	1.8123
Lrrc31	Lrrc31	320352	leucine rich repeat containing 31	0.615825	-0.412645	3.72164	0.00871167	0.0256021	-2.42245
Gm38501	Gm38501	102637775	predicted gene, 38501	0.6164	1.83143	3.47123	0.011936	0.0320921	-3.2096
Slc22a3	Slc22a3	20519	solute carrier family 22 (organic cation transporter), member 3	0.616528	-1.20688	3.88731	0.00711057	0.0220199	-2.11071
Pgpep1	Pgpep1	66522	pyroglutamyl-peptidase I	0.616919	4.83783	8.17506	0.000127198	0.00182	1.222
Celf5	Celf5	319586	CUGBP, Elav-like family member 5	0.617161	3.68886	3.83117	0.00761355	0.0231667	-3.11803
Magix	Magix	54634	MAGI family member, X-linked	0.617259	-0.890381	4.26955	0.00452197	0.0159508	-1.69075
Mir5119	Mir5119	100628613	microRNA 5119	0.617299	-0.909396	4.73724	0.00267694	0.0111203	-1.16349
Ankrd61	Ankrd61	66729	ankyrin repeat domain 61	0.618117	-1.78832	4.33663	0.00418613	0.0150904	-1.54416
Gm16630	Gm16630	100503622	predicted gene, 16630	0.619465	-0.292039	6.11018	0.000681022	0.00475355	0.158752
Itgb1bp1	Itgb1bp1	16413	integrin beta 1 binding protein 1	0.619499	4.67743	17.8073	1.06e-06	0.000335834	6.48231
1810034E14Rik	1810034E14Rik	66503	RIKEN cDNA 1810034E14 gene	0.619648	0.476159	5.54133	0.00116681	0.00653614	-0.465629
E530001F21Rik	E530001F21Rik	279610	RIKEN cDNA E530001F21 gene	0.620512	0.10193	4.58139	0.00317672	0.0125261	-1.45648
Gm15569	Gm15569	102638208	predicted gene 15569	0.620997	-0.726148	5.21677	0.00161472	0.00800954	-0.673749
H2-K2	H2-K2	630499	histocompatibility 2, K region locus 2	0.621153	-0.576256	5.90441	0.000823851	0.00532762	-0.0162736
Ctrl	Ctrl	109660	chymotrypsin-like	0.622814	-1.82842	4.09387	0.00555238	0.018393	-1.81409
Asb2	Asb2	65256	ankyrin repeat and SOCS box-containing 2	0.623251	0.521104	5.96605	0.000777786	0.00515635	-0.0489509
Gm9767	Gm9767	100040851	predicted gene 9767	0.623444	-1.01827	5.60128	0.00110044	0.00631199	-0.284221
BC065397	BC065397	436230	cDNA sequence BC065397	0.623795	1.45386	6.24424	0.000603112	0.00443499	0.0835527
Fam13a	Fam13a	58909	family with sequence similarity 13, member A	0.624323	2.71202	3.69278	0.00902927	0.0262912	-3.09863
Elp6	Elp6	72341	elongator acetyltransferase complex subunit 6	0.624341	3.10148	10.654	2.58e-05	0.000882385	3.23608
Pigc	Pigc	67292	phosphatidylinositol glycan anchor biosynthesis, class C	0.624469	3.82645	10.5252	2.78e-05	0.000903261	3.06079
AI847159	AI847159	100048701	expressed sequence AI847159	0.624487	1.55182	8.53826	9.83e-05	0.00163276	1.99014
Zfat	Zfat	380993	zinc finger and AT hook domain containing	0.624593	3.94145	8.32383	0.000114304	0.00173907	1.48597
Nrn1l	Nrn1l	234700	neuritin 1-like	0.62478	1.55635	8.5244	9.92e-05	0.0016405	1.97965
Gm41189	Gm41189	105245798	predicted gene, 41189	0.624881	-0.59292	5.3845	0.00136285	0.00723236	-0.513929
Tnnc1	Tnnc1	21924	troponin C, cardiac/slow skeletal	0.625248	1.72558	5.89229	0.00083327	0.005363	-0.309819
St6galnac4	St6galnac4	20448	ST6 (alpha-N-acetyl-neuraminyl-2,3-beta-galactosyl-1,3)-N-acetylgalactosaminide alpha-2,6-sialyltransferase 4	0.625318	4.59886	5.82525	0.000887612	0.00555287	-0.912258
Lysmd1	Lysmd1	217779	LysM, putative peptidoglycan-binding, domain containing 1	0.626606	2.20005	11.2892	1.81e-05	0.000777493	3.68937
Gm39941	Gm39941	105244306	predicted gene, 39941	0.626644	0.756972	4.50577	0.00345618	0.0132691	-1.65809
Gm14057	Gm14057	100043766	Ppp1r14c pseudogene	0.626864	2.80244	13.4608	6.1e-06	0.000525531	4.77241
Ssh3	Ssh3	245857	slingshot protein phosphatase 3	0.626885	4.1499	8.3238	0.000114306	0.00173907	1.45176
Mafk	Mafk	17135	v-maf musculoaponeurotic fibrosarcoma oncogene family, protein K (avian)	0.62757	5.48459	14.924	3.2e-06	0.000449857	5.22436
Rom1	Rom1	19881	rod outer segment membrane protein 1	0.627999	3.15536	6.4583	0.000498759	0.00397065	-0.0062442
1500002F19Rik	1500002F19Rik	76683	RIKEN cDNA 1500002F19 gene	0.62842	-0.938805	4.67987	0.0028499	0.011575	-1.22344
9330159M07Rik	9330159M07Rik	319673	RIKEN cDNA 9330159M07 gene	0.629281	2.38114	4.50979	0.00344065	0.0132312	-1.97971
Gm39862	Gm39862	105244214	predicted gene, 39862	0.630488	1.95157	3.87484	0.00721898	0.022298	-2.69473
A430046D13Rik	A430046D13Rik	654440	Riken cDNA A430046D13 gene	0.630577	1.7106	5.4955	0.00122059	0.00676061	-0.720115
Gm30086	Gm30086	102631860	predicted gene, 30086	0.630789	-1.07266	3.21474	0.0166401	0.0413277	-2.98122
Smagp	Smagp	207818	small cell adhesion glycoprotein	0.630888	0.537193	6.23543	0.000607906	0.00445851	0.204841
Mir377	Mir377	723857	microRNA 377	0.630931	0.120913	4.04677	0.00587122	0.0190843	-2.10079
Ttn	Ttn	22138	titin	0.631923	4.33713	3.42058	0.0127355	0.033631	-3.80585
Polk	Polk	27015	polymerase (DNA directed), kappa	0.632161	5.16026	12.8416	8.17e-06	0.000559003	4.23115
Zbtb40	Zbtb40	230848	zinc finger and BTB domain containing 40	0.632662	4.68797	10.4949	2.83e-05	0.000915733	2.91969
Actn3	Actn3	11474	actinin alpha 3	0.633062	0.515572	5.48965	0.00122765	0.00678352	-0.524286
Spint1	Spint1	20732	serine protease inhibitor, Kunitz type 1	0.633902	0.132602	6.97966	0.00032022	0.00306306	0.889196
Gm29927	Gm29927	102631635	predicted gene, 29927	0.634363	-0.466178	3.27163	0.0154451	0.0389395	-3.00155
Whamm	Whamm	434204	WAS protein homolog associated with actin, golgi membranes and microtubules	0.634381	4.25248	8.70451	8.76e-05	0.00154087	1.73112
Trmt10a	Trmt10a	108943	tRNA methyltransferase 10A	0.634705	4.54063	8.89018	7.72e-05	0.00142722	1.82622
Gm38585	Gm38585	102641931	predicted gene, 38585	0.635433	1.95957	5.16142	0.00170903	0.00829578	-1.13239
Ccdc171	Ccdc171	320226	coiled-coil domain containing 171	0.635549	3.29877	12.9259	7.84e-06	0.000554192	4.47994
Gm5106	Gm5106	330031	predicted gene 5106	0.636307	-0.618766	3.13867	0.0183972	0.0447025	-3.15425
Gm34837	Gm34837	102638225	predicted gene, 34837	0.636364	0.216234	3.68622	0.00910318	0.0264217	-2.57665
Tnfrsf10b	Tnfrsf10b	21933	tumor necrosis factor receptor superfamily, member 10b	0.636921	3.55102	5.19805	0.00164595	0.00810686	-1.40376
Fmo2	Fmo2	55990	flavin containing monooxygenase 2	0.637118	1.1833	4.94605	0.00213976	0.00958717	-1.22684
Pkd1l2	Pkd1l2	76645	polycystic kidney disease 1 like 2	0.638871	1.58748	6.88921	0.000345148	0.00321665	0.659997
9430097D07Rik	9430097D07Rik	319245	RIKEN cDNA 9430097D07 gene	0.639405	-0.415693	4.91405	0.0022136	0.0098108	-1.01779
Gm13830	Gm13830	102639268	predicted gene 13830	0.639718	1.49453	4.52356	0.00338803	0.0130914	-1.78243
Gm830	Gm830	329892	predicted gene 830	0.640207	-1.44562	3.1025	0.0193019	0.046277	-3.07703
Dnah5	Dnah5	110082	dynein, axonemal, heavy chain 5	0.641365	-1.11627	3.69546	0.00899922	0.0262311	-2.35715
Haglr	Haglr	102634678	Hoxd antisense growth associated long non-coding RNA	0.641434	1.86979	7.67568	0.000184366	0.00226542	1.28937
Gm33622	Gm33622	102636604	predicted gene, 33622	0.64319	-0.275361	6.02177	0.000738642	0.00499358	0.0769619
Dcxr	Dcxr	67880	dicarbonyl L-xylulose reductase	0.643807	1.82164	4.59661	0.00312358	0.0123747	-1.76045
Irf6	Irf6	54139	interferon regulatory factor 6	0.643965	3.06582	12.9125	7.89e-06	0.000554192	4.49138
Dnase1l1	Dnase1l1	69537	deoxyribonuclease 1-like 1	0.644968	2.87718	14.163	4.44e-06	0.000484234	5.0916
Lenep	Lenep	57275	lens epithelial protein	0.645431	1.49894	8.27179	0.000118636	0.00176608	1.79903
Eps8l2	Eps8l2	98845	EPS8-like 2	0.64544	0.105333	3.11339	0.0190244	0.0458084	-3.32249
Snhg11	Snhg11	319317	small nucleolar RNA host gene 11	0.645457	9.08677	5.36108	0.00139521	0.00734445	-1.82068
Ceacam10	Ceacam10	26366	carcinoembryonic antigen-related cell adhesion molecule 10	0.646206	0.327964	3.51042	0.0113549	0.0308801	-2.82967
Gipc2	Gipc2	54120	GIPC PDZ domain containing family, member 2	0.647071	1.47658	3.85158	0.00742625	0.0227704	-2.62356
Slc47a1	Slc47a1	67473	solute carrier family 47, member 1	0.647811	-0.0613042	3.85647	0.00738211	0.0226831	-2.30816
Gm40820	Gm40820	105245348	predicted gene, 40820	0.648377	0.0920562	4.11239	0.00543237	0.0181432	-2.01465
C2cd4c	C2cd4c	237397	C2 calcium-dependent domain containing 4C	0.648418	2.63895	10.654	2.58e-05	0.000882385	3.28639
Dpep1	Dpep1	13479	dipeptidase 1	0.649166	0.646018	3.36156	0.0137417	0.0356592	-3.09636
1700029I15Rik	1700029I15Rik	75641	RIKEN cDNA 1700029I15 gene	0.649222	0.0455243	3.386	0.0133149	0.0347724	-2.94085
Ttc16	Ttc16	338348	tetratricopeptide repeat domain 16	0.650058	-0.347024	6.55341	0.000459097	0.00376217	0.549809
Epha10	Epha10	230735	Eph receptor A10	0.651253	1.12333	5.13432	0.00175745	0.00845248	-1.00478
Gm31523	Gm31523	102633776	predicted gene, 31523	0.651416	-0.80218	3.19785	0.0170139	0.042067	-3.04483
Zfp459	Zfp459	328274	zinc finger protein 459	0.65155	-0.0460693	6.53531	0.000466358	0.00379494	0.523084
Xlr3b	Xlr3b	574437	X-linked lymphocyte-regulated 3B	0.651695	0.758086	8.69911	8.79e-05	0.00154336	2.15303
Gpx2-ps1	Gpx2-ps1	14777	glutathione peroxidase 2, pseudogene 1	0.652304	0.738769	4.06558	0.00574153	0.0187976	-2.19353
Fetub	Fetub	59083	fetuin beta	0.65244	-0.498459	3.51383	0.0113057	0.0308014	-2.67639
Mir137	Mir137	387155	microRNA 137	0.65259	0.0357712	4.61731	0.00305289	0.012181	-1.40521
Cyb561d2	Cyb561d2	56368	cytochrome b-561 domain containing 2	0.654915	3.26848	7.96387	0.000148463	0.00198592	1.31004
Clec7a	Clec7a	56644	C-type lectin domain family 7, member a	0.655608	1.35087	4.15914	0.00514188	0.0174618	-2.20181
Gm32085	Gm32085	102634524	predicted gene, 32085	0.656121	-0.258792	6.35273	0.000547414	0.00422362	0.37385
Mettl7a1	Mettl7a1	70152	methyltransferase like 7A1	0.656326	3.97426	10.2983	3.18e-05	0.000957944	2.89456
4930544M13Rik	4930544M13Rik	75161	RIKEN cDNA 4930544M13 gene	0.656433	-1.13825	3.23361	0.0162329	0.0404941	-2.94666
Mrgprd	Mrgprd	211578	MAS-related GPR, member D	0.656455	4.04655	10.6319	2.61e-05	0.000884934	3.09773
C1ql2	C1ql2	226359	complement component 1, q subcomponent-like 2	0.656472	0.361308	5.59716	0.00110485	0.00632432	-0.393313
Stra6l	Stra6l	74152	STRA6-like	0.656715	-1.15199	4.22882	0.00474044	0.0164995	-1.71165
Bhlha9	Bhlha9	320522	basic helix-loop-helix family, member a9	0.658114	2.28162	8.25158	0.000120369	0.00177844	1.6894
Gm30076	Gm30076	102631846	predicted gene, 30076	0.658801	-0.979335	3.31196	0.0146544	0.037395	-2.86667
Gm40872	Gm40872	105245412	predicted gene, 40872	0.659357	-0.179038	3.58812	0.0102921	0.0288654	-2.63278
Gm33228	Gm33228	102636049	predicted gene, 33228	0.659401	0.534186	4.08734	0.00559542	0.0184853	-2.12565
Gm38927	Gm38927	105242821	predicted gene, 38927	0.660647	1.14842	5.67886	0.00102079	0.00601356	-0.428472
Adgrg3	Adgrg3	54672	adhesion G protein-coupled receptor G3	0.661661	1.61907	6.24525	0.000602563	0.00443484	0.0579885
Ppp4r4	Ppp4r4	74521	protein phosphatase 4, regulatory subunit 4	0.662328	4.8463	8.42371	0.000106486	0.00169871	1.41985
Gm33257	Gm33257	102636088	predicted gene, 33257	0.662821	3.36715	8.80118	8.2e-05	0.00147336	1.94581
Il7	Il7	16196	interleukin 7	0.665143	2.96178	12.0614	1.2e-05	0.000668373	4.05872
Cnpy4	Cnpy4	66455	canopy FGF signaling regulator 4	0.665164	4.12604	13.1883	6.92e-06	0.000525531	4.53145
Qprt	Qprt	67375	quinolinate phosphoribosyltransferase	0.665365	-0.808531	3.12034	0.0188498	0.0454793	-3.14734
Grhl3	Grhl3	230824	grainyhead like transcription factor 3	0.66568	1.44453	4.39854	0.00390071	0.0143997	-1.92405
Pomc	Pomc	18976	pro-opiomelanocortin-alpha	0.666667	0.00093726	4.57454	0.00320098	0.0125921	-1.44918
Gm40267	Gm40267	105244709	predicted gene, 40267	0.668822	-0.934783	4.808	0.00247959	0.0105702	-1.08514
Il18rap	Il18rap	16174	interleukin 18 receptor accessory protein	0.669275	-1.20107	4.51807	0.0034089	0.0131388	-1.38042
Zfp78	Zfp78	330463	zinc finger protein 78	0.670763	2.94895	9.24659	6.1e-05	0.00127222	2.33051
Gm31518	Gm31518	102633771	predicted gene, 31518	0.671218	-0.170167	4.5203	0.00340043	0.0131219	-1.48757
Gm38939	Gm38939	105242842	predicted gene, 38939	0.672005	-1.32262	5.62507	0.00107529	0.00622093	-0.2587
Gm39678	Gm39678	105243979	predicted gene, 39678	0.672269	0.772025	5.31318	0.0014641	0.0075576	-0.749116
Kcp	Kcp	333088	kielin/chordin-like protein	0.676428	-0.576408	6.19115	0.000632687	0.0045662	0.242256
Sugct	Sugct	192136	succinyl-CoA glutarate-CoA transferase	0.676765	1.12239	7.03598	0.000305736	0.00299065	0.851222
Vmn2r29	Vmn2r29	76229	vomeronasal 2, receptor 29	0.676931	2.12649	4.4608	0.00363533	0.0137244	-1.98691
Gm30401	Gm30401	102632286	predicted gene, 30401	0.676935	0.446613	8.1559	0.000128977	0.00182949	1.78027
Calcb	Calcb	116903	calcitonin-related polypeptide, beta	0.677235	7.06042	21.8112	2.93e-07	0.000226423	7.71862
Gm10584	Gm10584	100043682	predicted gene 10584	0.67727	-1.25093	5.23879	0.00157884	0.00790175	-0.626352
Bmp8a	Bmp8a	12163	bone morphogenetic protein 8a	0.678688	0.584448	4.71377	0.00274624	0.0112959	-1.38235
2700069I18Rik	2700069I18Rik	72608	RIKEN cDNA 2700069I18 gene	0.68052	-0.342889	5.14013	0.00174694	0.00842171	-0.784487
Gm19412	Gm19412	100502849	predicted gene, 19412	0.681383	1.22522	8.22578	0.000122624	0.00178931	1.79044
Dchs1	Dchs1	233651	dachsous cadherin related 1	0.683644	3.69741	11.0068	2.11e-05	0.000830176	3.37658
Ptgr1	Ptgr1	67103	prostaglandin reductase 1	0.683878	3.90592	11.858	1.34e-05	0.000688985	3.84651
Grhl2	Grhl2	252973	grainyhead like transcription factor 2	0.683937	-1.07578	3.9564	0.00654125	0.0207004	-2.04139
Atp13a5	Atp13a5	268878	ATPase type 13A5	0.684702	-0.682778	3.54239	0.0109037	0.030053	-2.61055
Selp	Selp	20344	selectin, platelet	0.685787	2.60318	3.62942	0.00977196	0.0277407	-3.16004
Mdk	Mdk	17242	midkine	0.686754	2.75518	5.13019	0.00176496	0.00846977	-1.32268
Fam83h	Fam83h	105732	family with sequence similarity 83, member H	0.687498	4.61111	10.1174	3.54e-05	0.00100651	2.68373
Klc4	Klc4	74764	kinesin light chain 4	0.687931	4.78865	16.5202	1.69e-06	0.000368731	5.97582
Zbtb32	Zbtb32	58206	zinc finger and BTB domain containing 32	0.688106	-1.49809	4.29622	0.00438499	0.0155958	-1.60639
Gm42092	Gm42092	105246889	predicted gene, 42092	0.688421	0.248216	3.93979	0.00667331	0.0209954	-2.25702
Zfp133-ps	Zfp133-ps	668917	zinc finger protein 133, pseudogene	0.688638	0.802289	4.1063	0.00547152	0.0182483	-2.15478
6430562O15Rik	6430562O15Rik	320893	RIKEN cDNA 6430562O15 gene	0.689029	1.12	9.68919	4.6e-05	0.00113662	2.78893
2310034G01Rik	2310034G01Rik	75579	RIKEN cDNA 2310034G01 gene	0.689117	0.836755	6.70912	0.000401652	0.00348917	0.600508
Gm28609	Gm28609	102633532	predicted gene 28609	0.689597	-1.39488	3.91975	0.00683668	0.021393	-2.05213
Abca4	Abca4	11304	ATP-binding cassette, sub-family A (ABC1), member 4	0.689849	-1.00713	5.66362	0.00103591	0.00605753	-0.226101
Gm35165	Gm35165	102638652	predicted gene, 35165	0.690432	-1.52905	4.03127	0.00598054	0.0193496	-1.90816
Gm15337	Gm15337	100503620	predicted gene 15337	0.690956	-1.09421	5.92114	0.00081105	0.00526632	0.00888057
Gm31107	Gm31107	102633226	predicted gene, 31107	0.691109	1.01003	4.12436	0.00535626	0.017975	-2.17449
E530011L22Rik	E530011L22Rik	320301	RIKEN cDNA E530011L22 gene	0.692156	2.18429	6.33532	0.000555945	0.00424259	0.0494067
Gm34945	Gm34945	102638362	predicted gene, 34945	0.692451	1.67403	5.69368	0.00100633	0.00596609	-0.504053
Gm7271	Gm7271	639545	predicted gene 7271	0.692929	4.81646	13.8564	5.09e-06	0.000502078	4.78839
Cd300c2	Cd300c2	140497	CD300C molecule 2	0.693235	-0.855045	5.56667	0.00113821	0.00645357	-0.321987
Fam135b	Fam135b	70363	family with sequence similarity 135, member B	0.693263	0.0743621	4.91303	0.002216	0.0098108	-1.07766
Ampd1	Ampd1	229665	adenosine monophosphate deaminase 1	0.693704	-0.0581491	7.31912	0.000243329	0.00264056	1.16466
Btnl6	Btnl6	624681	butyrophilin-like 6	0.694087	-1.08465	4.3244	0.00424523	0.0152526	-1.6078
Nmnat1	Nmnat1	66454	nicotinamide nucleotide adenylyltransferase 1	0.694823	2.99182	10.4545	2.9e-05	0.000923255	3.12595
Gm40210	Gm40210	105244629	predicted gene, 40210	0.695175	-0.542288	3.70239	0.00892206	0.0260741	-2.42664
Hoxaas2	Hoxaas2	105242657	Hoxa cluster antisense RNA 2	0.695821	1.33016	5.34493	0.00141802	0.00741331	-0.811723
Cstb	Cstb	13014	cystatin B	0.696614	5.12941	6.63879	0.000426522	0.00362561	-0.179014
Gm29864	Gm29864	102631557	predicted gene, 29864	0.696679	-0.784593	5.48906	0.00122837	0.00678357	-0.39974
Clec4a2	Clec4a2	26888	C-type lectin domain family 4, member a2	0.698664	-1.7952	5.01219	0.00199571	0.00916404	-0.840111
Htr1a	Htr1a	15550	5-hydroxytryptamine (serotonin) receptor 1A	0.698752	1.02876	9.44152	5.38e-05	0.00122469	2.63528
9430037G07Rik	9430037G07Rik	320692	RIKEN cDNA 9430037G07 gene	0.699993	2.43264	12.2246	1.11e-05	0.000647329	4.17932
Gm36188	Gm36188	102640012	predicted gene, 36188	0.700051	-0.790824	4.94865	0.00213388	0.00956337	-0.946509
Tor4a	Tor4a	227612	torsin family 4, member A	0.701487	2.81199	5.683	0.00101673	0.00600338	-0.726764
Sh2d4b	Sh2d4b	328381	SH2 domain containing 4B	0.702176	5.82408	5.79162	0.000916375	0.00564436	-1.13385
Hrh1	Hrh1	15465	histamine receptor H1	0.702954	2.37689	7.51228	0.000209087	0.00244801	1.08006
Ccdc81	Ccdc81	70884	coiled-coil domain containing 81	0.702986	0.229072	5.86356	0.000856079	0.005445	-0.114007
4930407I02Rik	4930407I02Rik	78451	RIKEN cDNA 4930407I02 gene	0.703068	-1.11344	3.13964	0.0183736	0.0446645	-3.07434
Eda2r	Eda2r	245527	ectodysplasin A2 receptor	0.7053	3.6295	4.20305	0.00488471	0.0168236	-2.61884
Gm28905	Gm28905	102633974	predicted gene 28905	0.707137	-1.13815	3.09077	0.0196056	0.0468445	-3.13577
Phf1	Phf1	21652	PHD finger protein 1	0.707275	4.97675	11.3564	1.74e-05	0.000769903	3.41614
Gm32819	Gm32819	102635498	predicted gene, 32819	0.709573	-0.845025	5.62868	0.00107153	0.00620776	-0.263408
Gm34389	Gm34389	102637627	predicted gene, 34389	0.709675	-0.994656	5.26088	0.00154374	0.00779861	-0.614016
Gm31501	Gm31501	102633749	predicted gene, 31501	0.711183	0.151892	5.88911	0.000835759	0.00537283	-0.0814714
Rab39	Rab39	270160	RAB39, member RAS oncogene family	0.711338	5.00524	17.4686	1.19e-06	0.000342143	6.33231
Gm31090	Gm31090	102633203	predicted gene, 31090	0.713145	1.44662	5.50781	0.00120587	0.00669459	-0.658431
Ak7	Ak7	78801	adenylate kinase 7	0.713403	1.42143	8.65459	9.06e-05	0.00157161	2.08581
Cyp2c55	Cyp2c55	72082	cytochrome P450, family 2, subfamily c, polypeptide 55	0.713729	-1.26809	5.29881	0.00148552	0.00763046	-0.567254
Rnasel	Rnasel	24014	ribonuclease L (2', 5'-oligoisoadenylate synthetase-dependent)	0.714155	4.71497	24.6023	1.36e-07	0.000190603	8.55455
Gm12976	Gm12976	102637131	predicted gene 12976	0.714172	-1.80679	3.9578	0.0065302	0.0206768	-1.97233
Ddias	Ddias	74041	DNA damage-induced apoptosis suppressor	0.715106	3.8411	3.70153	0.00893157	0.0260897	-3.32198
Rnf207	Rnf207	433809	ring finger protein 207	0.716668	1.2367	5.32596	0.00144536	0.00751408	-0.815185
Gm40929	Gm40929	105245481	predicted gene, 40929	0.716682	-1.28865	3.2661	0.015557	0.0391577	-2.88302
Gm32287	Gm32287	102634786	predicted gene, 32287	0.716958	0.653626	4.238	0.0046902	0.0163859	-1.96121
Lrrc10b	Lrrc10b	278795	leucine rich repeat containing 10B	0.716997	3.00932	17.2485	1.29e-06	0.000343083	6.3164
Ankrd66	Ankrd66	100043332	ankyrin repeat domain 66	0.717459	-1.37592	3.2055	0.0168434	0.0417474	-2.95064
Flt3l	Flt3l	14256	FMS-like tyrosine kinase 3 ligand	0.717474	2.61785	8.61602	9.31e-05	0.0015797	1.91973
C030034L19Rik	C030034L19Rik	320088	RIKEN cDNA C030034L19 gene	0.718745	-0.395139	4.16833	0.00508687	0.0173347	-1.87113
Lncpint	Lncpint	232685	long non-protein coding RNA, Trp53 induced transcript	0.719055	4.80322	4.03373	0.00596305	0.0193021	-3.0622
Srd5a2	Srd5a2	94224	steroid 5 alpha-reductase 2	0.719166	-1.73277	5.65327	0.00104631	0.00609961	-0.240908
Gm3740	Gm3740	100042237	predicted gene 3740	0.719753	0.498893	3.85353	0.00740866	0.0227539	-2.41448
6720468P15Rik	6720468P15Rik	78073	RIKEN cDNA 6720468P15 gene	0.721616	1.30386	9.98472	3.83e-05	0.00104354	2.96657
Col7a1	Col7a1	12836	collagen, type VII, alpha 1	0.72399	2.21555	6.6582	0.000419487	0.00358102	0.350686
Gm3248	Gm3248	100041279	predicted gene 3248	0.724147	-0.95621	4.2659	0.00454108	0.0159949	-1.68766
B3gnt3	B3gnt3	72297	UDP-GlcNAc:betaGal beta-1,3-N-acetylglucosaminyltransferase 3	0.72567	1.77677	5.2879	0.001502	0.00767644	-0.956082
Gm31645	Gm31645	102633946	predicted gene, 31645	0.725979	-0.800362	3.19983	0.0169696	0.0420068	-3.0419
Tmem232	Tmem232	381107	transmembrane protein 232	0.726597	-0.568928	7.25171	0.000256753	0.00271721	1.10521
Zfp954	Zfp954	232853	zinc finger protein 954	0.728159	4.09738	19.6735	5.63e-07	0.000284252	7.14896
Mlph	Mlph	171531	melanophilin	0.728346	1.28586	11.4861	1.63e-05	0.000743408	3.8048
Gm15934	Gm15934	102638854	predicted gene 15934	0.728807	-0.470773	4.319	0.00427166	0.0153162	-1.68178
Mpzl3	Mpzl3	319742	myelin protein zero-like 3	0.729076	1.70194	7.33446	0.000240388	0.00262132	1.03014
Bex1	Bex1	19716	brain expressed X-linked 1	0.729376	3.49182	11.15	1.95e-05	0.000799927	3.48885
Gm39698	Gm39698	105244003	predicted gene, 39698	0.729472	2.49331	9.00026	7.17e-05	0.00137401	2.21703
Peli3	Peli3	240518	pellino 3	0.730137	4.52447	24.0981	1.56e-07	0.000200686	8.42064
Tprg	Tprg	71338	transformation related protein 63 regulated	0.732465	-1.27106	3.04105	0.020951	0.0491829	-3.18241
Gm35835	Gm35835	102639545	predicted gene, 35835	0.733415	-1.52728	4.73184	0.0026927	0.0111581	-1.13112
Aplf	Aplf	72103	aprataxin and PNKP like factor	0.733518	3.73901	9.7682	4.38e-05	0.00110702	2.57744
Isg20	Isg20	57444	interferon-stimulated protein	0.735021	1.9897	8.98303	7.25e-05	0.00137589	2.26427
2510002D24Rik	2510002D24Rik	72307	RIKEN cDNA 2510002D24 gene	0.735665	1.69436	12.2351	1.1e-05	0.000646153	4.19459
Insl6	Insl6	27356	insulin-like 6	0.735881	-0.916209	4.87811	0.00229997	0.010042	-1.0116
Gm38609	Gm38609	102642389	predicted gene, 38609	0.736993	-0.734166	4.6659	0.00289388	0.0117063	-1.25673
Gm39006	Gm39006	105242934	predicted gene, 39006	0.737649	0.165235	4.3001	0.00436545	0.0155494	-1.79784
A330033J07Rik	A330033J07Rik	320614	RIKEN cDNA A330033J07 gene	0.737902	-0.919115	4.95638	0.0021165	0.0095371	-0.928918
Cct6b	Cct6b	12467	chaperonin containing Tcp1, subunit 6b (zeta)	0.738889	-0.504272	4.0386	0.00592856	0.0192145	-2.01296
Sema3e	Sema3e	20349	sema domain, immunoglobulin domain (Ig), short basic domain, secreted, (semaphorin) 3E	0.739098	4.89367	12.1026	1.18e-05	0.000668373	3.86017
Pnma1	Pnma1	70481	paraneoplastic antigen MA1	0.739871	1.58805	9.85541	4.15e-05	0.00108489	2.87613
Colec11	Colec11	71693	collectin sub-family member 11	0.74053	-1.46533	5.27421	0.00152299	0.00774712	-0.587657
Gm31105	Gm31105	102633223	predicted gene, 31105	0.741656	-0.29581	3.17498	0.0175347	0.0430497	-3.16088
Gm36461	Gm36461	102640392	predicted gene, 36461	0.743102	-0.536255	4.51508	0.00342033	0.0131707	-1.44687
Gm36403	Gm36403	102640302	predicted gene, 36403	0.744169	0.105622	4.74809	0.00264557	0.0110091	-1.26596
Gm34850	Gm34850	102638241	predicted gene, 34850	0.744375	-1.68011	3.66393	0.00935948	0.0269624	-2.33426
Yipf2	Yipf2	74766	Yip1 domain family, member 2	0.746971	3.06513	8.40537	0.000107874	0.00170947	1.6936
A830005F24Rik	A830005F24Rik	442803	RIKEN cDNA A830005F24 gene	0.748191	0.546242	9.13498	6.56e-05	0.00131407	2.43927
Casp1	Casp1	12362	caspase 1	0.749071	3.6824	13.0428	7.42e-06	0.000545345	4.5044
Sertad3	Sertad3	170742	SERTA domain containing 3	0.74922	2.91159	9.76552	4.38e-05	0.00110703	2.69156
Ucn	Ucn	22226	urocortin	0.749346	-1.19242	5.80615	0.000903822	0.00560825	-0.094084
Gm41414	Gm41414	105246064	predicted gene, 41414	0.749398	-1.71272	5.11082	0.00180069	0.00856949	-0.743982
Slc22a4	Slc22a4	30805	solute carrier family 22 (organic cation transporter), member 4	0.750482	2.14555	6.78903	0.000375373	0.00335724	0.483269
Zfp143	Zfp143	20841	zinc finger protein 143	0.75123	5.11924	11.6084	1.52e-05	0.000733307	3.54777
Gm35677	Gm35677	102639343	predicted gene, 35677	0.751337	0.070362	4.43921	0.003725	0.013938	-1.61672
Axdnd1	Axdnd1	77352	axonemal dynein light chain domain containing 1	0.751571	-1.32047	3.65306	0.00948733	0.0271907	-2.38538
Gm42009	Gm42009	105246770	predicted gene, 42009	0.751868	-0.398374	5.5569	0.00114913	0.00648103	-0.356762
Gm7827	Gm7827	665858	predicted gene 7827	0.754009	-0.95981	3.73673	0.00855044	0.0252389	-2.32456
Fam169b	Fam169b	434197	family with sequence similarity 169, member B	0.754902	0.840889	7.19736	0.000268192	0.0027812	1.0189
Rasl11a	Rasl11a	68895	RAS-like, family 11, member A	0.755587	2.7175	7.03804	0.000305219	0.00299065	0.612966
Zfp428	Zfp428	232969	zinc finger protein 428	0.756887	4.30885	13.3426	6.44e-06	0.000525531	4.59001
Gm15760	Gm15760	100042948	mitochondrial ribosomal protein S18B pseudogene	0.75796	0.0965936	3.91978	0.00683644	0.021393	-2.25471
Gm11478	Gm11478	100504632	predicted gene 11478	0.758272	0.600717	3.6928	0.00902897	0.0262912	-2.64328
Gm30321	Gm30321	102632177	predicted gene, 30321	0.758713	0.438009	6.08169	0.000699015	0.00482188	0.0722777
Wnt2b	Wnt2b	22414	wingless-type MMTV integration site family, member 2B	0.759102	4.58676	7.65302	0.000187587	0.00228236	0.828885
Zfp446	Zfp446	269870	zinc finger protein 446	0.760601	3.17605	4.54631	0.00330309	0.0128639	-2.09565
Gm16793	Gm16793	100504714	predicted gene, 16793	0.761279	1.55736	8.16782	0.000127867	0.00182608	1.71545
A530013C23Rik	A530013C23Rik	329562	RIKEN cDNA A530013C23 gene	0.761734	-0.189908	5.42295	0.00131156	0.00706295	-0.507716
AI467606	AI467606	101602	expressed sequence AI467606	0.761734	-0.189908	5.42295	0.00131156	0.00706295	-0.507716
Gm36117	Gm36117	102639918	predicted gene, 36117	0.762943	2.25929	8.95134	7.41e-05	0.00139732	2.21149
Nell1	Nell1	338352	NEL-like 1	0.763144	0.711576	5.71846	0.000982661	0.00586518	-0.318291
Cdkn1a	Cdkn1a	12575	cyclin-dependent kinase inhibitor 1A (P21)	0.763752	8.19709	11.171	1.93e-05	0.000797956	3.04656
Gm4793	Gm4793	215714	predicted gene 4793	0.764486	-1.53476	5.94311	0.000794582	0.00521563	0.0185769
H2-T-ps	H2-T-ps	667803	histocompatibility 2, T region locus, pseudogene	0.765408	0.209896	5.53672	0.00117209	0.00655481	-0.435324
Gm41025	Gm41025	105245593	predicted gene, 41025	0.767056	0.0846626	7.25439	0.000256203	0.00271578	1.11194
Gm10457	Gm10457	100038476	predicted gene 10457	0.76855	0.0529517	3.14793	0.0181729	0.0442988	-3.26392
Gm38469	Gm38469	102634841	predicted gene, 38469	0.769355	-0.138178	4.93675	0.00216093	0.00965365	-1.02391
Dgkk	Dgkk	331374	diacylglycerol kinase kappa	0.770031	2.61368	6.12149	0.000674026	0.00473617	-0.237044
Slc1a7	Slc1a7	242607	solute carrier family 1 (glutamate transporter), member 7	0.773578	-1.45499	5.89776	0.000829008	0.00534583	-0.01766
Gm42221	Gm42221	105247043	predicted gene, 42221	0.773931	-1.64901	3.3263	0.014384	0.0368546	-2.76
Gm30402	Gm30402	102632287	predicted gene, 30402	0.774513	-0.409014	7.74391	0.000175045	0.00220496	1.47062
Ccdc68	Ccdc68	381175	coiled-coil domain containing 68	0.775665	4.18153	8.46443	0.000103475	0.00167458	1.55855
Gm39283	Gm39283	105243330	predicted gene, 39283	0.778058	-1.30165	5.99245	0.000758951	0.00508996	0.0685119
Gm13363	Gm13363	433406	predicted gene 13363	0.779429	-1.79675	5.8704	0.000850587	0.00542639	-0.0560263
Dkkl1	Dkkl1	50722	dickkopf-like 1	0.780854	0.968591	9.29159	5.92e-05	0.00126002	2.54073
Gm36443	Gm36443	102640363	predicted gene, 36443	0.781936	3.12499	6.42823	0.000512098	0.00404039	-0.0285136
Zbtb42	Zbtb42	382639	zinc finger and BTB domain containing 42	0.782481	3.81443	7.51894	0.000208008	0.00243708	0.844943
1700101I11Rik	1700101I11Rik	100504641	RIKEN cDNA 1700101I11 gene	0.783352	-0.294453	5.11234	0.00179786	0.00856091	-0.818107
A930006K02Rik	A930006K02Rik	100503120	RIKEN cDNA A930006K02 gene	0.785133	0.667454	10.7569	2.43e-05	0.000868069	3.38292
2210039B01Rik	2210039B01Rik	73644	RIKEN cDNA 2210039B01 gene	0.786337	0.122263	8.45544	0.000104131	0.00167891	1.98371
Gm3718	Gm3718	100042202	predicted gene 3718	0.787145	2.62354	4.84783	0.00237569	0.0102657	-1.62161
Plin4	Plin4	57435	perilipin 4	0.78807	-0.238422	8.61477	9.32e-05	0.0015797	2.06472
Gm33350	Gm33350	102636221	predicted gene, 33350	0.788967	-0.804924	3.0573	0.0205007	0.048431	-3.23212
Galnt6	Galnt6	207839	polypeptide N-acetylgalactosaminyltransferase 6	0.789347	4.40298	7.04909	0.000302472	0.00297783	0.326057
Kdm8	Kdm8	77035	lysine (K)-specific demethylase 8	0.789393	2.61902	6.69945	0.000404972	0.00350892	0.320822
Gm10258	Gm10258	545510	predicted gene 10258	0.790231	-0.341024	5.01552	0.00198874	0.00914868	-0.916078
Syt17	Syt17	110058	synaptotagmin XVII	0.790374	0.227974	9.46843	5.28e-05	0.0012188	2.62621
Aldh3a1	Aldh3a1	11670	aldehyde dehydrogenase family 3, subfamily A1	0.790511	1.58956	4.48693	0.00353	0.0134509	-1.84411
Gm40780	Gm40780	105245305	predicted gene, 40780	0.791363	2.81034	3.23039	0.0163016	0.0406292	-3.75452
Tacr1	Tacr1	21336	tachykinin receptor 1	0.791385	-1.58758	4.79847	0.00250517	0.0106253	-1.05944
Gm38957	Gm38957	105242868	predicted gene, 38957	0.791724	-0.50613	5.43673	0.00129371	0.0070082	-0.467501
Gm20036	Gm20036	100504056	predicted gene, 20036	0.792657	0.97437	5.55733	0.00114866	0.00648103	-0.523751
Rnu5g	Rnu5g	97418	RNA, U5G small nuclear	0.793971	0.82481	5.82608	0.000886917	0.00555287	-0.226769
Slamf7	Slamf7	75345	SLAM family member 7	0.794458	-0.210979	7.62065	0.0001923	0.00231941	1.38984
Itgae	Itgae	16407	integrin alpha E, epithelial-associated	0.795616	-1.73679	5.93403	0.00080134	0.00522976	0.00105138
Taf7	Taf7	24074	TATA-box binding protein associated factor 7	0.796271	4.31695	22.7711	2.23e-07	0.000226423	8.0649
I920046F24Rik	I920046F24Rik	619325	RIKEN cDNA I920046F24 gene	0.796924	0.870292	9.34353	5.73e-05	0.00125525	2.57486
Gm33682	Gm33682	102636679	predicted gene, 33682	0.797214	1.54023	11.1734	1.93e-05	0.000797956	3.64503
Lrp2bp	Lrp2bp	67620	Lrp2 binding protein	0.79807	-1.7346	5.18385	0.00167008	0.00818253	-0.673455
Gm26871	Gm26871	102634933	predicted gene, 26871	0.798102	8.60996	4.58374	0.00316844	0.0125022	-2.71853
Gm38503	Gm38503	102637953	predicted gene, 38503	0.798828	-0.0767884	5.35035	0.00141032	0.00738659	-0.593017
Rimbp3	Rimbp3	239731	RIMS binding protein 3	0.799384	-0.0903334	3.53014	0.0110742	0.0303731	-2.72301
Gm32816	Gm32816	102635493	predicted gene, 32816	0.799578	-1.4233	4.69766	0.00279495	0.0114154	-1.17176
Ifit1bl2	Ifit1bl2	112419	interferon induced protein with tetratricopeptide repeats 1B like 2	0.800735	2.13602	5.70988	0.000990781	0.00590104	-0.570173
1700012D16Rik	1700012D16Rik	75489	RIKEN cDNA 1700012D16 gene	0.801864	-1.12644	4.89599	0.00225655	0.00989105	-0.978927
C130046K22Rik	C130046K22Rik	399609	RIKEN cDNA C130046K22 gene	0.801914	4.12957	6.00782	0.000748225	0.00503805	-0.636044
Casc1	Casc1	320662	cancer susceptibility candidate 1	0.802653	1.64244	4.67322	0.00287073	0.0116398	-1.63112
Gstt2	Gstt2	14872	glutathione S-transferase, theta 2	0.802769	0.138285	5.64763	0.00105204	0.00612233	-0.315591
Gm7967	Gm7967	666182	predicted gene 7967	0.803059	-0.0309363	5.25841	0.00154762	0.00780372	-0.693357
Hrc	Hrc	15464	histidine rich calcium binding protein	0.804043	-1.19867	6.51782	0.000473503	0.00382406	0.508625
Uckl1os	Uckl1os	100271841	uridine-cytidine kinase 1-like 1, opposite strand	0.807363	-1.55575	6.60856	0.000437744	0.00367213	0.554286
Gm34726	Gm34726	102638077	predicted gene, 34726	0.808235	-0.721714	3.11002	0.0191098	0.0459666	-3.1746
Gm13483	Gm13483	100502624	predicted gene 13483	0.809284	0.502478	6.71923	0.000398214	0.00347913	0.64464
Cer1	Cer1	12622	cerberus 1, DAN family BMP antagonist	0.809989	-0.515062	4.73389	0.00268669	0.0111442	-1.2034
Gm15753	Gm15753	624083	predicted gene 15753	0.811817	-1.78071	5.84519	0.000871042	0.00550413	-0.0766349
Gm31227	Gm31227	102633392	predicted gene, 31227	0.813546	-1.74138	3.12171	0.0188155	0.0454227	-3.01295
Gm40305	Gm40305	105244749	predicted gene, 40305	0.815223	-1.05933	3.22198	0.0164827	0.0410074	-2.97236
Gm31333	Gm31333	102633526	predicted gene, 31333	0.815533	1.0468	4.30918	0.00432008	0.0154304	-1.95088
Gm38901	Gm38901	105242776	predicted gene, 38901	0.816633	-1.59017	6.08184	0.000698915	0.00482188	0.132765
Gm42237	Gm42237	105247062	predicted gene, 42237	0.818093	-0.0352419	8.39892	0.000108368	0.00171353	1.9389
Gm36287	Gm36287	102640152	predicted gene, 36287	0.818694	-1.40592	5.39077	0.00135434	0.00720588	-0.476843
Clhc1	Clhc1	73324	clathrin heavy chain linker domain containing 1	0.818758	0.906844	5.78564	0.000921595	0.0056661	-0.279605
Cacna1i	Cacna1i	239556	calcium channel, voltage-dependent, alpha 1I subunit	0.819596	1.33256	4.83773	0.00240156	0.0103295	-1.37679
Crocc2	Crocc2	381284	ciliary rootlet coiled-coil, rootletin family member 2	0.820442	0.778225	5.08857	0.00184275	0.00869519	-0.99242
B3galt2	B3galt2	26878	UDP-Gal:betaGlcNAc beta 1,3-galactosyltransferase, polypeptide 2	0.82058	-0.129265	3.53921	0.0109477	0.0301099	-2.70432
Ifi30	Ifi30	65972	interferon gamma inducible protein 30	0.821686	3.46161	19.3173	6.32e-07	0.000286318	7.02469
Gm33333	Gm33333	102636198	predicted gene, 33333	0.821929	0.66068	5.46804	0.00125416	0.00687388	-0.566923
Nkpd1	Nkpd1	69547	NTPase, KAP family P-loop domain containing 1	0.822208	-0.0733981	7.67325	0.000184709	0.00226542	1.43108
Rbm20	Rbm20	73713	RNA binding motif protein 20	0.822284	0.584476	5.60385	0.00109768	0.00629835	-0.415548
Gm35696	Gm35696	102639366	predicted gene, 35696	0.822721	-1.50558	6.63783	0.000426873	0.00362561	0.580956
Lrrn4cl	Lrrn4cl	68852	LRRN4 C-terminal like	0.823265	1.83443	8.62257	9.27e-05	0.0015797	2.02395
Gm38651	Gm38651	102643040	predicted gene, 38651	0.823523	-1.60978	3.22528	0.0164112	0.040866	-2.89445
Sox30	Sox30	214105	SRY (sex determining region Y)-box 30	0.824202	-1.66861	4.09337	0.00555567	0.018393	-1.82482
Gm33536	Gm33536	102636481	predicted gene, 33536	0.824408	-1.51063	3.90898	0.00692625	0.0216289	-2.05371
Mettl25	Mettl25	216292	methyltransferase like 25	0.826246	3.26848	12.5923	9.22e-06	0.000588052	4.31294
Fam83g	Fam83g	69640	family with sequence similarity 83, member G	0.826545	1.09091	4.22828	0.00474341	0.0165013	-2.05911
Gm39347	Gm39347	105243420	predicted gene, 39347	0.82695	-2.03413	3.3435	0.0140667	0.0362443	-2.69722
Gjc2	Gjc2	118454	gap junction protein, gamma 2	0.828095	-1.06257	3.6058	0.0100658	0.0283507	-2.47566
Soat2	Soat2	223920	sterol O-acyltransferase 2	0.828263	0.94987	5.2697	0.00152998	0.00775912	-0.82403
Gm14637	Gm14637	102638221	predicted gene 14637	0.828326	-1.42427	5.0725	0.00187379	0.0087904	-0.786016
Klkb1	Klkb1	16621	kallikrein B, plasma 1	0.828437	-0.671145	4.8249	0.00243488	0.0104274	-1.08843
Mccc1os	Mccc1os	654424	methylcrotonoyl-Coenzyme A carboxylase 1 (alpha), opposite strand	0.83112	0.887914	3.34897	0.0139673	0.0360604	-3.16454
Gm31692	Gm31692	102634002	predicted gene, 31692	0.833351	-1.43833	5.16566	0.00170159	0.00828125	-0.693494
Gm30563	Gm30563	102632507	predicted gene, 30563	0.833794	0.298561	3.04377	0.020875	0.0490664	-3.45714
Gm19708	Gm19708	102634060	predicted gene, 19708	0.83454	-0.737191	3.89415	0.00705181	0.0219148	-2.158
Gm26885	Gm26885	102640282	predicted gene, 26885	0.834685	-0.0377287	4.02108	0.00605364	0.01954	-2.10433
Gad2	Gad2	14417	glutamic acid decarboxylase 2	0.836014	-0.615891	3.7899	0.00800827	0.0240288	-2.30409
Arhgap9	Arhgap9	216445	Rho GTPase activating protein 9	0.83614	-0.742118	4.11602	0.00540917	0.018103	-1.88787
Krt6a	Krt6a	16687	keratin 6A	0.836314	-1.82598	4.5517	0.00328332	0.0128078	-1.30985
Gm34891	Gm34891	102638293	predicted gene, 34891	0.837281	0.670313	4.10398	0.00548653	0.0182623	-2.1298
Dnah14	Dnah14	240960	dynein, axonemal, heavy chain 14	0.840889	-0.854852	4.59101	0.00314303	0.0124312	-1.32792
Ssmem1	Ssmem1	75647	serine-rich single-pass membrane protein 1	0.84162	-1.22597	4.13695	0.00527757	0.0177875	-1.81081
Smarca5-ps	Smarca5-ps	545700	SWI/SNF related, matrix associated, actin depenent ragulator of chromatin, subfamily a, member 5, pseudogene	0.842027	-0.268878	5.6649	0.00103463	0.00605464	-0.260652
Gm31831	Gm31831	102634187	predicted gene, 31831	0.843229	-0.049571	3.09486	0.0194992	0.04665	-3.31574
Ramp3	Ramp3	56089	receptor (calcitonin) activity modifying protein 3	0.843334	0.181727	4.53162	0.00335767	0.0130101	-1.52522
Impg2	Impg2	224224	interphotoreceptor matrix proteoglycan 2	0.843536	1.31383	5.37388	0.00137742	0.00728051	-0.775644
Aqp5	Aqp5	11830	aquaporin 5	0.843881	-1.10394	7.38858	0.000230328	0.00257273	1.16636
Gm32914	Gm32914	102635626	predicted gene, 32914	0.846283	-1.56007	4.8296	0.00242261	0.0103828	-1.02814
Gm22496	Gm22496	102642160	predicted gene, 22496	0.846318	-0.668992	3.07686	0.0199724	0.0475176	-3.22793
Gm7467	Gm7467	665055	predicted gene 7467	0.846458	-1.77102	3.77505	0.00815584	0.0243311	-2.19101
Snx15	Snx15	69024	sorting nexin 15	0.846474	4.93248	7.53438	0.000205532	0.00241652	0.672044
Gm11753	Gm11753	105246894	predicted gene 11753	0.847444	0.591429	5.80271	0.000906776	0.00561295	-0.21666
Hao2	Hao2	56185	hydroxyacid oxidase 2	0.84801	-1.77705	3.52557	0.0111386	0.0305047	-2.49492
Ghrh	Ghrh	14601	growth hormone releasing hormone	0.849363	-1.77303	4.26479	0.00454693	0.016012	-1.62407
Gm38529	Gm38529	102641068	predicted gene, 38529	0.853745	0.0573854	3.11434	0.0190005	0.0457705	-3.30979
Gm5861	Gm5861	545728	predicted gene 5861	0.854749	-1.58947	5.36036	0.00139621	0.00734743	-0.505326
4933406C10Rik	4933406C10Rik	74076	RIKEN cDNA 4933406C10 gene	0.855148	0.536053	6.62031	0.000433343	0.00365465	0.555154
Gm33701	Gm33701	102636703	predicted gene, 33701	0.857312	-0.202945	3.36169	0.0137394	0.0356585	-2.9259
Gm3510	Gm3510	100041781	predicted gene 3510	0.857706	1.05869	4.46979	0.00359872	0.0136384	-1.75699
Rnu1a1	Rnu1a1	19842	U1a1 small nuclear RNA	0.858095	-0.0321837	3.56544	0.0105906	0.0294613	-2.68698
Rad51ap2	Rad51ap2	209550	RAD51 associated protein 2	0.862499	-1.07802	3.63978	0.00964609	0.0274811	-2.43042
Abcc12	Abcc12	244562	ATP-binding cassette, sub-family C (CFTR/MRP), member 12	0.862594	0.0196178	3.45633	0.0121652	0.0325039	-2.8401
Gm10941	Gm10941	100169878	predicted gene 10941	0.863133	-1.15882	4.87366	0.00231094	0.0100715	-1.00027
Tmem132c	Tmem132c	208213	transmembrane protein 132C	0.863727	2.28439	10.9693	2.16e-05	0.000835001	3.50361
Tm4sf19	Tm4sf19	277203	transmembrane 4 L six family member 19	0.864163	-0.294986	4.10466	0.00548214	0.0182578	-1.96144
Gm40543	Gm40543	105245032	predicted gene, 40543	0.865055	0.284048	4.46697	0.00361014	0.013654	-1.61756
Fbp2	Fbp2	14120	fructose bisphosphatase 2	0.865343	0.515379	9.84329	4.18e-05	0.00108952	2.86641
Dnah17	Dnah17	69926	dynein, axonemal, heavy chain 17	0.867399	0.136473	8.31974	0.000114638	0.00174096	1.89246
Gm31166	Gm31166	102633307	predicted gene, 31166	0.868217	1.07271	6.91038	0.000339123	0.00318201	0.75041
Tldc2	Tldc2	383766	TBC/LysM associated domain containing 2	0.868311	1.77656	5.12082	0.00178215	0.00851267	-1.13989
Hmga2-ps1	Hmga2-ps1	15365	high mobility group AT-hook 2, pseudogene 1	0.868983	2.61002	5.67284	0.00102673	0.00603683	-0.697017
2310040G24Rik	2310040G24Rik	381792	RIKEN cDNA 2310040G24 gene	0.868996	-1.79599	3.54202	0.0109088	0.0300614	-2.47249
Scgn	Scgn	214189	secretagogin, EF-hand calcium binding protein	0.869707	-1.3067	4.41029	0.00384901	0.0142645	-1.49167
Iqcd	Iqcd	75732	IQ motif containing D	0.869875	-1.15538	4.10211	0.00549862	0.018288	-1.85829
Gm35853	Gm35853	102639573	predicted gene, 35853	0.869952	-1.22734	4.22158	0.00478049	0.0165976	-1.71222
Gm38852	Gm38852	105242709	predicted gene, 38852	0.871235	-0.315525	6.48448	0.000487468	0.00391047	0.490491
Gsdma	Gsdma	57911	gasdermin A	0.872792	1.40618	8.98805	7.23e-05	0.00137589	2.3205
Gm34907	Gm34907	102638313	predicted gene, 34907	0.873008	0.506217	3.3937	0.0131835	0.0345636	-3.02095
Gm41927	Gm41927	105246676	predicted gene, 41927	0.876637	1.13158	7.52292	0.000207367	0.00243127	1.25689
Gm27151	Gm27151	102641617	predicted gene 27151	0.876808	0.894428	11.1325	1.97e-05	0.000800185	3.59785
Nppb	Nppb	18158	natriuretic peptide type B	0.877527	1.21902	6.59905	0.000441343	0.0036862	0.454134
Ces5a	Ces5a	67935	carboxylesterase 5A	0.877554	-1.25735	4.60291	0.00310188	0.0123121	-1.28294
Gm13630	Gm13630	102639009	predicted gene 13630	0.877873	-0.329628	4.26189	0.00456218	0.0160423	-1.76717
Gm41431	Gm41431	105246084	predicted gene, 41431	0.879625	-1.56586	4.55409	0.0032746	0.0127858	-1.31795
Xrra1	Xrra1	446101	X-ray radiation resistance associated 1	0.880065	-1.3172	4.96399	0.00209956	0.00949074	-0.899038
G930009F23Rik	G930009F23Rik	100038726	RIKEN cDNA G930009F23 gene	0.882249	0.463636	7.09831	0.000290568	0.00291019	0.968821
Gm41399	Gm41399	105246038	predicted gene, 41399	0.882767	-1.48526	3.72878	0.00863502	0.0254348	-2.27354
Gm41934	Gm41934	105246686	predicted gene, 41934	0.883349	-1.97718	3.36245	0.0137258	0.0356344	-2.67883
Thrsp	Thrsp	21835	thyroid hormone responsive	0.884657	-0.511638	3.80768	0.0078355	0.0236778	-2.29653
Clec4n	Clec4n	56620	C-type lectin domain family 4, member n	0.885054	-0.171593	5.37432	0.00137682	0.00728051	-0.558324
Gm31438	Gm31438	102633668	predicted gene, 31438	0.885211	1.26499	8.23561	0.000121759	0.00178257	1.79576
Col13a1	Col13a1	12817	collagen, type XIII, alpha 1	0.885715	3.80849	16.2744	1.86e-06	0.00038972	5.94381
4933402N22Rik	4933402N22Rik	545732	RIKEN cDNA 4933402N22 gene	0.886294	-0.803305	5.12438	0.0017756	0.00849943	-0.762091
Hap1	Hap1	15114	huntingtin-associated protein 1	0.886625	4.01165	18.7735	7.57e-07	0.000317187	6.8532
H2-T23	H2-T23	15040	histocompatibility 2, T region locus 23	0.888615	3.55062	10.3074	3.16e-05	0.000957874	2.96245
Gm4681	Gm4681	100043831	predicted gene 4681	0.889043	-1.68938	5.27264	0.00152542	0.00775476	-0.588647
Cst6	Cst6	73720	cystatin E/M	0.889236	2.43269	12.5341	9.49e-06	0.000598336	4.33717
Gm38629	Gm38629	102642737	predicted gene, 38629	0.890243	-1.30004	3.51301	0.0113175	0.0308284	-2.56298
Gm31279	Gm31279	102633461	predicted gene, 31279	0.890941	-0.818016	6.27795	0.000585146	0.00438113	0.320347
Tcfl5	Tcfl5	277353	transcription factor-like 5 (basic helix-loop-helix)	0.891181	1.37385	11.8165	1.37e-05	0.000696399	3.97551
Scel	Scel	64929	sciellin	0.892574	0.0572484	3.64775	0.00955042	0.0273055	-2.59492
Rpl37rt	Rpl37rt	100502825	ribosomal protein L37, retrotransposed	0.893795	0.0623933	6.88013	0.000347771	0.00323211	0.81061
C1qtnf4	C1qtnf4	67445	C1q and tumor necrosis factor related protein 4	0.894105	0.292608	4.18114	0.00501121	0.0171461	-1.96253
Gm11592	Gm11592	102632994	predicted gene 11592	0.89611	-0.484478	7.5693	0.000200054	0.00237195	1.3419
Gm13067	Gm13067	102636131	predicted gene 13067	0.89612	2.61091	5.05124	0.0019158	0.00890992	-1.38139
Slc23a3	Slc23a3	22626	solute carrier family 23 (nucleobase transporters), member 3	0.896661	-1.03921	3.21819	0.0165649	0.0411753	-2.97984
Nudt15	Nudt15	214254	nudix (nucleoside diphosphate linked moiety X)-type motif 15	0.898161	1.25265	7.37435	0.000232925	0.00258967	1.12271
Gm36457	Gm36457	102640387	predicted gene, 36457	0.900258	-0.887716	6.85257	0.00035587	0.00326753	0.786885
Kcnj6	Kcnj6	16522	potassium inwardly-rectifying channel, subfamily J, member 6	0.900289	1.72731	8.32913	0.000113873	0.00173907	1.81962
Dcdc2b	Dcdc2b	100504491	doublecortin domain containing 2b	0.90035	-0.113704	4.49802	0.00348636	0.0133331	-1.51961
Gm32449	Gm32449	102635004	predicted gene, 32449	0.901048	-1.25557	3.95997	0.00651318	0.0206407	-2.01694
Cilp2	Cilp2	68709	cartilage intermediate layer protein 2	0.903697	-2.0743	3.31161	0.0146611	0.0374023	-2.73305
Slc15a2	Slc15a2	57738	solute carrier family 15 (H+/peptide transporter), member 2	0.90425	2.46323	7.18322	0.000271263	0.00279195	0.785769
Ptger2	Ptger2	19217	prostaglandin E receptor 2 (subtype EP2)	0.904377	-0.457708	4.68969	0.00281943	0.0114874	-1.25811
Gm41572	Gm41572	105246264	predicted gene, 41572	0.906838	1.26146	5.7557	0.000948259	0.00576033	-0.365781
Slc16a12	Slc16a12	240638	solute carrier family 16 (monocarboxylic acid transporters), member 12	0.909406	2.74216	14.4464	3.92e-06	0.000476478	5.21896
Ccdc60	Ccdc60	269693	coiled-coil domain containing 60	0.910346	0.768032	4.30564	0.00433769	0.0154769	-1.89832
Trim17	Trim17	56631	tripartite motif-containing 17	0.911363	3.26186	15.8034	2.24e-06	0.000398453	5.77484
Gm35326	Gm35326	102638865	predicted gene, 35326	0.912695	-0.727113	6.49284	0.000483921	0.00388388	0.501995
Gm39034	Gm39034	105242972	predicted gene, 39034	0.914196	-0.973457	5.57693	0.00112686	0.0064044	-0.307987
4933424G06Rik	4933424G06Rik	71166	RIKEN cDNA 4933424G06 gene	0.915144	-1.13075	3.52009	0.0112163	0.0306208	-2.5748
Ifit1bl1	Ifit1bl1	667373	interferon induced protein with tetratricpeptide repeats 1B like 1	0.917254	2.30595	17.1465	1.34e-06	0.000343083	6.22681
Gm35803	Gm35803	102639502	predicted gene, 35803	0.918824	0.207448	6.33729	0.000554974	0.00424259	0.332007
Gm40278	Gm40278	105244720	predicted gene, 40278	0.922919	-0.761443	7.20186	0.000267224	0.00277498	1.05841
Gm31159	Gm31159	102633300	predicted gene, 31159	0.927315	-0.150017	6.03861	0.00072725	0.00494047	0.085529
Gm40080	Gm40080	105244479	predicted gene, 40080	0.929112	1.41669	7.89169	0.000156641	0.00205336	1.5196
Gm39332	Gm39332	105243398	predicted gene, 39332	0.932525	0.806096	7.28621	0.00024978	0.00267421	1.09655
5033406O09Rik	5033406O09Rik	77675	RIKEN cDNA 5033406O09 gene	0.933977	1.13803	14.3747	4.05e-06	0.000479333	5.05742
Gm536	Gm536	224098	predicted gene 536	0.934891	-1.46027	6.47607	0.000491064	0.00393179	0.459014
F7	F7	14068	coagulation factor VII	0.935332	-0.836133	4.35524	0.00409796	0.0148795	-1.59592
Gm36036	Gm36036	102639812	predicted gene, 36036	0.936272	-1.33992	4.48764	0.0035272	0.0134433	-1.40329
Adra1a	Adra1a	11549	adrenergic receptor, alpha 1a	0.936773	-0.0886784	5.00577	0.00200919	0.00920521	-0.954036
Trpm1	Trpm1	17364	transient receptor potential cation channel, subfamily M, member 1	0.936811	-1.02224	5.72304	0.000978348	0.00586307	-0.170589
Slc39a4	Slc39a4	72027	solute carrier family 39 (zinc transporter), member 4	0.93695	-1.68744	4.80967	0.00247511	0.0105592	-1.04485
Gm35478	Gm35478	102639078	predicted gene, 35478	0.938877	-1.55323	3.93864	0.00668263	0.0210169	-2.01418
Vis1	Vis1	110153	viral integration site 1	0.941269	-1.6243	4.3108	0.00431208	0.0154117	-1.58115
Gm40449	Gm40449	105244927	predicted gene, 40449	0.941274	-0.678203	5.13049	0.00176443	0.00846977	-0.764527
Topaz1	Topaz1	671232	testis and ovary specific PAZ domain containing 1	0.941708	-1.40991	4.64145	0.00297271	0.0119266	-1.23205
Gm34197	Gm34197	102637368	predicted gene, 34197	0.941742	-0.905199	3.83424	0.00758504	0.023122	-2.20942
8430419K02Rik	8430419K02Rik	74518	RIKEN cDNA 8430419K02 gene	0.943497	-1.48771	5.20962	0.00162656	0.00804453	-0.649719
Morc1	Morc1	17450	microrchidia 1	0.943642	-0.125098	7.13391	0.000282288	0.00286665	1.02081
Gpr52	Gpr52	620246	G protein-coupled receptor 52	0.946719	0.105832	3.50318	0.0114598	0.0310774	-2.79367
Gm34450	Gm34450	102637709	predicted gene, 34450	0.94801	-1.4687	3.37391	0.0135242	0.035231	-2.71912
Rnu2-10	Rnu2-10	19848	U2 small nuclear RNA 10	0.94945	0.471102	9.43511	5.4e-05	0.00122478	2.62191
Dedd2	Dedd2	67379	death effector domain-containing DNA binding protein 2	0.950257	3.64124	8.66948	8.97e-05	0.00156529	1.80641
Gm28876	Gm28876	102632344	predicted gene 28876	0.950545	-0.678274	5.32051	0.00145331	0.00754016	-0.571184
Spdef	Spdef	30051	SAM pointed domain containing ets transcription factor	0.952531	-0.159758	3.65963	0.00940978	0.0270562	-2.54103
Slc19a2	Slc19a2	116914	solute carrier family 19 (thiamine transporter), member 2	0.954146	4.66547	7.04151	0.000304352	0.00298968	0.277036
Tmem30b	Tmem30b	238257	transmembrane protein 30B	0.956255	1.9165	11.3864	1.72e-05	0.000761551	3.75554
Hmcn2	Hmcn2	665700	hemicentin 2	0.956631	0.937076	6.71735	0.00039885	0.00348287	0.598376
Gm32820	Gm32820	102635500	predicted gene, 32820	0.957028	-1.83333	4.23224	0.00472164	0.0164656	-1.65681
Gm39633	Gm39633	105243914	predicted gene, 39633	0.957198	1.7817	13.04	7.43e-06	0.000545345	4.57845
1500012K07Rik	1500012K07Rik	68954	RIKEN cDNA 1500012K07 gene	0.958725	-1.66505	6.99051	0.000317368	0.00304579	0.821367
Muc19	Muc19	239611	mucin 19	0.958972	-0.558301	4.91545	0.00221032	0.00980139	-1.00075
1700087I21Rik	1700087I21Rik	76619	RIKEN cDNA 1700087I21 gene	0.964107	2.80329	6.53412	0.000466844	0.00379494	0.134268
Atad3aos	Atad3aos	70448	ATPase family, AAA domain containing 3A, opposite strand	0.964216	-0.855652	3.81745	0.00774231	0.0234776	-2.23642
Cdr1	Cdr1	631990	cerebellar degeneration related antigen 1	0.964261	-0.0450889	5.01199	0.00199613	0.00916404	-0.952415
Gm7854	Gm7854	665934	predicted gene 7854	0.96501	-1.61228	4.15078	0.00519252	0.0175803	-1.76255
Wnt16	Wnt16	93735	wingless-type MMTV integration site family, member 16	0.965754	0.590855	12.5652	9.35e-06	0.000593671	4.22369
Mir703	Mir703	735265	microRNA 703	0.967057	-1.92512	3.54519	0.0108651	0.0299957	-2.45604
A830052D11Rik	A830052D11Rik	402767	RIKEN cDNA A830052D11 gene	0.96923	-0.366203	9.37366	5.62e-05	0.0012461	2.50048
Misp	Misp	78906	mitotic spindle positioning	0.969374	1.94671	13.2058	6.87e-06	0.000525531	4.66047
4930404K13Rik	4930404K13Rik	74845	RIKEN cDNA 4930404K13 gene	0.9695	-1.10941	4.93678	0.00216085	0.00965365	-0.936891
Robo3	Robo3	19649	roundabout guidance receptor 3	0.969926	-1.48473	3.97445	0.00640093	0.0203755	-1.97768
Rhd	Rhd	19746	Rh blood group, D antigen	0.974398	-1.69924	7.49602	0.000211746	0.00246737	1.15664
Pdrg1	Pdrg1	68559	p53 and DNA damage regulated 1	0.974746	5.65367	28.6304	5.2e-08	0.000145252	9.51695
Gm31881	Gm31881	102634251	predicted gene, 31881	0.975419	-1.97402	4.09281	0.00555939	0.0183989	-1.806
Ddn	Ddn	13199	dendrin	0.977698	-1.79611	7.19243	0.000269259	0.0027826	0.94144
Gsta4	Gsta4	14860	glutathione S-transferase, alpha 4	0.978964	4.05346	5.7832	0.000923736	0.00567095	-0.854233
Mirt1	Mirt1	381232	myocardial infarction associated transcript 1	0.979282	-1.70833	3.86585	0.00729836	0.0225032	-2.08729
Gm30494	Gm30494	102632418	predicted gene, 30494	0.993042	0.0835239	4.57836	0.00318741	0.0125543	-1.45458
A730013G03Rik	A730013G03Rik	320952	RIKEN cDNA A730013G03 gene	0.994465	-0.446033	7.9632	0.000148536	0.00198592	1.6195
Gm39749	Gm39749	105244071	predicted gene, 39749	0.9949	-1.1536	4.3547	0.0041005	0.0148839	-1.56588
Gm34249	Gm34249	102637443	predicted gene, 34249	0.995198	-1.05088	6.57994	0.000448681	0.00372405	0.564686
Ephx3	Ephx3	71932	epoxide hydrolase 3	0.996697	-0.947348	5.42834	0.00130454	0.00704127	-0.450933
Fbxl22	Fbxl22	74165	F-box and leucine-rich repeat protein 22	0.997742	0.684856	5.33419	0.00143343	0.00746824	-0.70939
Hotair	Hotair	100503872	HOX transcript antisense RNA (non-protein coding)	0.998423	-1.88452	3.11296	0.0190354	0.0458216	-3.00616
Ccng1	Ccng1	12450	cyclin G1	1.00063	8.09926	10.8336	2.33e-05	0.000855412	2.83942
Gm40150	Gm40150	105244557	predicted gene, 40150	1.00298	-0.237774	4.11191	0.00543545	0.0181499	-1.96
2900009J06Rik	2900009J06Rik	100502745	RIKEN cDNA 2900009J06 gene	1.00363	-0.537975	5.99707	0.000755711	0.00507942	0.0677755
Clec4e	Clec4e	56619	C-type lectin domain family 4, member e	1.00507	-1.17453	5.99213	0.000759181	0.00508996	0.0704779
F630040K05Rik	F630040K05Rik	433111	RIKEN cDNA F630040K05 gene	1.0091	-1.55392	4.95548	0.00211851	0.0095404	-0.899851
Gm39043	Gm39043	105242985	predicted gene, 39043	1.01192	-1.77725	6.35164	0.000547944	0.00422528	0.335459
Gm33509	Gm33509	102636446	predicted gene, 33509	1.01397	-0.792982	3.83131	0.00761224	0.0231667	-2.22672
Gm34293	Gm34293	102637501	predicted gene, 34293	1.01664	-1.25687	8.32753	0.000114002	0.00173907	1.747
Apoa2	Apoa2	11807	apolipoprotein A-II	1.01725	-1.14685	5.40813	0.00133107	0.00713451	-0.464172
F10	F10	14058	coagulation factor X	1.01823	-1.49728	8.02358	0.000142064	0.0019412	1.52074
Map3k19	Map3k19	22625	mitogen-activated protein kinase kinase kinase 19	1.02015	0.0333682	8.42429	0.000106442	0.00169871	1.95858
Rgs22	Rgs22	626596	regulator of G-protein signalling 22	1.02241	0.0529196	4.52178	0.0033948	0.0131085	-1.51531
Gm34350	Gm34350	102637575	predicted gene, 34350	1.02253	1.91359	17.3939	1.22e-06	0.000342163	6.245
Bbc3	Bbc3	170770	BCL2 binding component 3	1.02285	3.22359	7.18958	0.000269878	0.0027856	0.663829
Npc1l1	Npc1l1	237636	NPC1 like intracellular cholesterol transporter 1	1.02532	-0.893094	4.06836	0.00572265	0.0187724	-1.9257
Tac1	Tac1	21333	tachykinin 1	1.02555	6.55917	30.3889	3.56e-08	0.000119212	9.90133
1110032F04Rik	1110032F04Rik	68725	RIKEN cDNA 1110032F04 gene	1.02559	3.02404	19.2017	6.56e-07	0.000289555	6.95936
5930438M14Rik	5930438M14Rik	328324	RIKEN cDNA 5930438M14 gene	1.02695	-1.9457	4.08082	0.00563879	0.0185846	-1.82083
Gm30144	Gm30144	102631941	predicted gene, 30144	1.02708	-1.89505	3.5538	0.0107475	0.0297691	-2.44783
Mgmt	Mgmt	17314	O-6-methylguanine-DNA methyltransferase	1.02908	0.364646	3.9954	0.00624223	0.0200033	-2.20459
Gm33160	Gm33160	102635953	predicted gene, 33160	1.02934	-1.87538	3.84354	0.00749937	0.0229275	-2.10029
Gm33852	Gm33852	102636910	predicted gene, 33852	1.03187	0.681812	7.73139	0.000176714	0.002216	1.45859
Gm35025	Gm35025	102638470	predicted gene, 35025	1.03235	0.927933	8.61589	9.31e-05	0.0015797	2.09141
Gm30474	Gm30474	102632387	predicted gene, 30474	1.03364	-0.296989	5.23073	0.00159186	0.00793375	-0.692857
Slc52a3	Slc52a3	69698	solute carrier protein family 52, member 3	1.03642	1.22985	4.95632	0.00211664	0.0095371	-1.21756
Gm41551	Gm41551	105246239	predicted gene, 41551	1.03643	-0.988309	4.98883	0.0020453	0.00931449	-0.889547
Gm34283	Gm34283	102637489	predicted gene, 34283	1.03648	0.537149	5.65869	0.00104085	0.00607622	-0.35159
Pisd-ps1	Pisd-ps1	236604	phosphatidylserine decarboxylase, pseudogene 1	1.0392	2.74536	6.83786	0.000360282	0.00328128	0.430096
Tcp11	Tcp11	21463	t-complex protein 11	1.04197	-1.20018	4.06214	0.005765	0.0188377	-1.90014
Rnf183	Rnf183	76072	ring finger protein 183	1.04308	-0.16425	4.29847	0.00437362	0.0155686	-1.74577
Cd1d1	Cd1d1	12479	CD1d1 antigen	1.04829	2.28677	16.9426	1.44e-06	0.000343083	6.15425
Popdc2	Popdc2	64082	popeye domain containing 2	1.05005	-0.579432	4.52817	0.00337064	0.0130543	-1.42498
Cstl1	Cstl1	228756	cystatin-like 1	1.05082	-0.0739353	6.1156	0.000677657	0.00473859	0.151821
8030455M16Rik	8030455M16Rik	77171	RIKEN cDNA 8030455M16 gene	1.0509	-0.605892	3.60645	0.0100576	0.0283487	-2.5369
Gm38405	Gm38405	233561	predicted gene, 38405	1.05137	-0.121072	10.3663	3.05e-05	0.000944717	3.06843
Vmn1r4	Vmn1r4	171194	vomeronasal 1 receptor 4	1.05719	-1.30902	3.2916	0.0150479	0.0381741	-2.84497
Gm41144	Gm41144	105245745	predicted gene, 41144	1.05796	-1.93997	7.05415	0.000301222	0.00297075	0.824746
Cyp2j12	Cyp2j12	242546	cytochrome P450, family 2, subfamily j, polypeptide 12	1.06054	0.832439	6.18168	0.000638134	0.00458789	0.121015
Gm38676	Gm38676	105242392	predicted gene, 38676	1.06125	-0.881794	6.27769	0.000585283	0.00438113	0.319711
2500004C02Rik	2500004C02Rik	72326	RIKEN cDNA 2500004C02 gene	1.06144	1.1724	11.588	1.54e-05	0.000734358	3.84857
A2m	A2m	232345	alpha-2-macroglobulin	1.06251	3.74375	22.9578	2.12e-07	0.000226423	8.0775
Gm26901	Gm26901	102632124	predicted gene, 26901	1.06273	2.1504	3.3755	0.0134964	0.0351696	-3.40406
2900060B14Rik	2900060B14Rik	68204	RIKEN cDNA 2900060B14 gene	1.06318	-1.23346	5.29757	0.00148738	0.00763312	-0.568812
Cyp4b1	Cyp4b1	13120	cytochrome P450, family 4, subfamily b, polypeptide 1	1.06739	2.80207	11.0474	2.07e-05	0.000823215	3.50754
Tmprss11f	Tmprss11f	243083	transmembrane protease, serine 11f	1.06769	-1.31396	3.60652	0.0100568	0.0283487	-2.44219
Mir493	Mir493	100124466	microRNA 493	1.06826	-1.26949	3.61998	0.00988832	0.0280141	-2.43036
Cdcp1	Cdcp1	109332	CUB domain containing protein 1	1.07121	-0.286595	5.66786	0.00103167	0.0060479	-0.255375
Gm7710	Gm7710	665610	predicted gene 7710	1.0732	-1.25062	6.19913	0.000628137	0.00454513	0.245222
Gm36574	Gm36574	102640537	predicted gene, 36574	1.07345	-0.376794	4.1248	0.00535351	0.017973	-1.92346
Slc39a12	Slc39a12	277468	solute carrier family 39 (zinc transporter), member 12	1.07516	-1.74974	5.18646	0.00166561	0.00816777	-0.671079
Gm28535	Gm28535	105246665	predicted gene 28535	1.07608	-0.789062	5.95117	0.000788631	0.00519536	0.0333878
Mir540	Mir540	723880	microRNA 540	1.0764	-1.12698	6.27758	0.000585335	0.00438113	0.31484
4930445E18Rik	4930445E18Rik	78115	RIKEN cDNA 4930445E18 gene	1.07792	-1.37805	7.07356	0.000296485	0.00294482	0.913463
Gm20658	Gm20658	102633213	predicted gene 20658	1.07842	-2.07497	4.9094	0.00222457	0.0098295	-0.941689
Asprv1	Asprv1	67855	aspartic peptidase, retroviral-like 1	1.07844	-1.0529	3.79472	0.00796108	0.0239234	-2.23901
Gm30515	Gm30515	102632444	predicted gene, 30515	1.0787	1.12163	13.0699	7.32e-06	0.000545345	4.52947
Nhej1	Nhej1	75570	non-homologous end joining factor 1	1.07958	0.934631	6.12317	0.000672991	0.00473098	0.0516751
Smim18	Smim18	72632	small integral membrane protein 18	1.08154	0.598709	7.80809	0.000166765	0.0021376	1.5213
Ppl	Ppl	19041	periplakin	1.08254	0.596662	7.4723	0.000215698	0.00249235	1.26261
Gm32934	Gm32934	102635648	predicted gene, 32934	1.08261	-0.467894	5.73591	0.000966372	0.00582394	-0.17805
Gm31419	Gm31419	102633638	predicted gene, 31419	1.08384	-1.23068	6.3794	0.000534632	0.00415946	0.394764
Cd55b	Cd55b	13137	CD55 molecule, decay accelerating factor for complement B	1.08454	-1.62144	5.75474	0.000949128	0.00576144	-0.148381
Gm34116	Gm34116	102637251	predicted gene, 34116	1.08681	-0.986577	3.9859	0.00631364	0.0201628	-2.01331
Dll1	Dll1	13388	delta like canonical Notch ligand 1	1.08895	-0.290868	8.94039	7.46e-05	0.00140158	2.25811
Gm33189	Gm33189	102635993	predicted gene, 33189	1.08992	-1.63917	5.75281	0.000950884	0.00576861	-0.150664
Dffb	Dffb	13368	DNA fragmentation factor, beta subunit	1.09146	2.11665	17.4495	1.2e-06	0.000342143	6.29717
Gm32139	Gm32139	102634598	predicted gene, 32139	1.09549	-1.86141	5.67179	0.00102777	0.00603771	-0.230913
9530053A07Rik	9530053A07Rik	319482	RIKEN cDNA 9530053A07 gene	1.09652	1.66457	9.17481	6.39e-05	0.00129625	2.42991
1700017M07Rik	1700017M07Rik	76398	RIKEN cDNA 1700017M07 gene	1.09998	-0.259353	11.8817	1.32e-05	0.000683971	3.72102
Btnl9	Btnl9	237754	butyrophilin-like 9	1.10023	-0.979914	6.16682	0.00064679	0.00462296	0.22399
Atp8b5	Atp8b5	320571	ATPase, class I, type 8B, member 5	1.10164	0.774867	14.8961	3.24e-06	0.000449857	5.1481
Gm5486	Gm5486	433024	predicted gene 5486	1.10387	1.93255	10.0146	3.76e-05	0.00103718	2.95618
Svopl	Svopl	320590	SV2 related protein homolog (rat)-like	1.10455	-1.61105	4.39456	0.00391837	0.0144417	-1.48849
Gm32258	Gm32258	102634751	predicted gene, 32258	1.10682	0.937986	3.94686	0.00661677	0.0208802	-2.37827
Fgf22	Fgf22	67112	fibroblast growth factor 22	1.10801	-0.202524	7.70029	0.000180941	0.00224379	1.44733
Lmod2	Lmod2	93677	leiomodin 2 (cardiac)	1.10808	-1.26477	5.54273	0.0011652	0.00653041	-0.334905
Cpz	Cpz	242939	carboxypeptidase Z	1.1118	-1.89169	4.4676	0.00360757	0.013654	-1.39662
Gm27188	Gm27188	105243451	predicted gene 27188	1.11451	0.00591679	8.89672	7.69e-05	0.00142546	2.2602
Otop1	Otop1	21906	otopetrin 1	1.11562	-1.28629	3.17274	0.0175865	0.0431581	-3.003
Meiob	Meiob	75178	meiosis specific with OB domains	1.11714	-1.96937	4.65629	0.00292458	0.0117859	-1.19657
Gm36311	Gm36311	102640182	predicted gene, 36311	1.12139	-0.915129	5.81679	0.000894751	0.0055788	-0.0861791
Gm34114	Gm34114	102637248	predicted gene, 34114	1.1219	-0.969825	3.96938	0.00643998	0.0204726	-2.0349
Nyx	Nyx	236690	nyctalopin	1.12332	-0.957396	4.66085	0.00290998	0.0117422	-1.24063
Gm39635	Gm39635	105243918	predicted gene, 39635	1.12468	-1.97657	5.31265	0.00146489	0.00755937	-0.55698
Gm9548	Gm9548	672098	predicted gene 9548	1.12527	0.46246	6.25198	0.000598932	0.00442534	0.231601
Clca2	Clca2	229933	chloride channel accessory 2	1.13012	1.8817	11.9529	1.27e-05	0.000675914	4.05463
Gm41459	Gm41459	105246118	predicted gene, 41459	1.14043	-1.998	4.91542	0.00221037	0.00980139	-0.935289
Fhad1	Fhad1	329977	forkhead-associated (FHA) phosphopeptide binding domain 1	1.14127	-0.125065	7.49499	0.000211917	0.00246737	1.29812
St14	St14	19143	suppression of tumorigenicity 14 (colon carcinoma)	1.14468	0.900809	8.3846	0.000109472	0.00171448	1.93039
Gm34189	Gm34189	102637355	predicted gene, 34189	1.14709	-1.20334	5.18308	0.00167141	0.00818663	-0.682023
Gm32725	Gm32725	102635368	predicted gene, 32725	1.14835	-1.02915	7.78201	0.000170074	0.00216337	1.43977
Lrrc18	Lrrc18	67580	leucine rich repeat containing 18	1.15596	-1.50304	4.68691	0.00282801	0.0115056	-1.17843
Slc25a2	Slc25a2	83885	solute carrier family 25 (mitochondrial carrier, ornithine transporter) member 2	1.15759	-0.490546	7.83461	0.000163475	0.00211032	1.52737
Gm16976	Gm16976	102637302	predicted gene, 16976	1.15818	1.83002	20.8759	3.87e-07	0.000226423	7.16664
Gm33938	Gm33938	102637026	predicted gene, 33938	1.15873	-1.13204	5.068	0.00188259	0.00881662	-0.800301
Ttc41	Ttc41	103220	tetratricopeptide repeat domain 41	1.16291	2.23661	5.68177	0.00101792	0.00600389	-0.612217
Gm8926	Gm8926	668017	predicted gene 8926	1.16367	-1.22674	5.2523	0.00155728	0.0078331	-0.613051
Gm32576	Gm32576	102635173	predicted gene, 32576	1.16594	-0.983998	8.91131	7.61e-05	0.00141939	2.13151
1700066B19Rik	1700066B19Rik	73449	RIKEN cDNA 1700066B19 gene	1.16753	-0.840602	5.52097	0.00119036	0.00663044	-0.36518
Gm33223	Gm33223	102636040	predicted gene, 33223	1.16777	-0.993605	4.97025	0.00208574	0.00944102	-0.90808
Gm32645	Gm32645	102635259	predicted gene, 32645	1.17064	-1.92315	7.79164	0.000168844	0.00215437	1.29387
Gm30298	Gm30298	102632148	predicted gene, 30298	1.17345	-2.15639	5.70673	0.000993778	0.00591469	-0.219597
Gm36198	Gm36198	102640025	predicted gene, 36198	1.17493	-0.672691	4.3111	0.00431056	0.0154095	-1.66312
Nxnl2	Nxnl2	75124	nucleoredoxin-like 2	1.17668	-0.343986	12.055	1.21e-05	0.000668373	3.76183
Gm40515	Gm40515	105245000	predicted gene, 40515	1.17759	-2.0695	5.31404	0.00146283	0.0075574	-0.559049
Kcnh3	Kcnh3	16512	potassium voltage-gated channel, subfamily H (eag-related), member 3	1.18339	1.75338	17.3383	1.25e-06	0.000343083	6.191
Cyp4f18	Cyp4f18	72054	cytochrome P450, family 4, subfamily f, polypeptide 18	1.1904	-1.54632	5.05716	0.001904	0.0088735	-0.798104
2010016I18Rik	2010016I18Rik	69206	RIKEN cDNA 2010016I18 gene	1.1907	-1.22357	7.23341	0.000260542	0.00273871	1.04254
Gm39522	Gm39522	105243695	predicted gene, 39522	1.19264	-1.85451	3.64763	0.00955188	0.0273055	-2.33562
Gm13596	Gm13596	102641539	predicted gene 13596	1.19318	-2.13381	4.09648	0.00553532	0.0183627	-1.79341
Gm16897	Gm16897	320400	predicted gene, 16897	1.19368	0.13096	5.29021	0.0014985	0.00766671	-0.67595
Gm36590	Gm36590	102640554	predicted gene, 36590	1.19545	-0.5536	5.07778	0.00186352	0.00875423	-0.827728
Gm30438	Gm30438	102632339	predicted gene, 30438	1.20002	-1.53373	7.94273	0.000150807	0.00200988	1.46271
Kcnn1	Kcnn1	84036	potassium intermediate/small conductance calcium-activated channel, subfamily N, member 1	1.20235	3.62689	25.415	1.11e-07	0.000169118	8.64326
Gm20655	Gm20655	102635429	predicted gene 20655	1.20853	0.50877	5.18056	0.00167573	0.0081958	-0.843566
Mia2	Mia2	338320	MIA SH3 domain ER export factor 2	1.21169	2.19704	14.6759	3.56e-06	0.000465927	5.30286
B020018J22Rik	B020018J22Rik	100126692	Riken cDNA B020018J22 gene	1.21322	-1.99164	6.35585	0.000545901	0.00422167	0.315414
AA536875	AA536875	380934	expressed sequence AA536875	1.21434	-1.92682	4.24249	0.0046658	0.0163359	-1.64003
Trp53inp1	Trp53inp1	60599	transformation related protein 53 inducible nuclear protein 1	1.21673	5.77558	8.15691	0.000128882	0.00182949	1.08458
Gm8897	Gm8897	667961	predicted gene 8897	1.22193	-0.474452	7.16916	0.000274356	0.00281209	1.04489
Dnajc5b	Dnajc5b	66326	DnaJ heat shock protein family (Hsp40) member C5 beta	1.22227	1.14965	6.76538	0.000382942	0.00339525	0.618561
Ihh	Ihh	16147	Indian hedgehog	1.22712	-1.7373	5.59503	0.00110715	0.00632884	-0.293786
Dmp1	Dmp1	13406	dentin matrix protein 1	1.22873	1.35211	8.63867	9.16e-05	0.0015797	2.08401
Gm40802	Gm40802	105245327	predicted gene, 40802	1.23046	-1.3406	3.89952	0.00700603	0.0217928	-2.07878
Gm13073	Gm13073	105247217	predicted gene 13073	1.23065	-1.80744	6.81065	0.000368603	0.00332564	0.672767
Gm12414	Gm12414	102636485	predicted gene 12414	1.23069	0.608666	4.38238	0.00397304	0.0146045	-1.77015
Platr14	Platr14	74959	pluripotency associated transcript 14	1.23359	2.01232	15.5784	2.45e-06	0.000398453	5.63718
Gm40324	Gm40324	105244772	predicted gene, 40324	1.23455	1.15981	11.1309	1.97e-05	0.000800185	3.61189
Rsph4a	Rsph4a	212892	radial spoke head 4 homolog A (Chlamydomonas)	1.23581	-1.87046	5.69696	0.00100316	0.00594941	-0.210097
Awat2	Awat2	245532	acyl-CoA wax alcohol acyltransferase 2	1.2383	-1.2616	10.3366	3.1e-05	0.000947964	2.75661
Fam205c	Fam205c	277773	family with sequence similarity 205, member C	1.24602	-2.08531	4.8223	0.00244171	0.0104468	-1.02777
Gm39193	Gm39193	105243212	predicted gene, 39193	1.25311	-1.71536	5.44323	0.00128538	0.00697227	-0.43047
Gm40855	Gm40855	105245391	predicted gene, 40855	1.26229	-0.952898	3.14356	0.0182782	0.0445116	-3.08824
Col6a6	Col6a6	245026	collagen, type VI, alpha 6	1.26491	-2.07378	8.51286	0.00010002	0.0016462	1.65217
Tcp10b	Tcp10b	21462	t-complex protein 10b	1.26537	-0.71073	3.64054	0.00963691	0.0274747	-2.47527
Gm15704	Gm15704	102641081	predicted gene 15704	1.26801	-0.753846	7.11747	0.000286077	0.00288649	0.994447
Myo7b	Myo7b	17922	myosin VIIB	1.27175	-0.96911	5.16185	0.00170828	0.00829452	-0.712791
Gm40728	Gm40728	105245249	predicted gene, 40728	1.27761	-2.09256	5.0143	0.00199129	0.00915185	-0.840371
Gm12915	Gm12915	102634646	predicted gene 12915	1.27945	-1.45751	7.88324	0.000157632	0.0020599	1.43886
Gm41142	Gm41142	105245743	predicted gene, 41142	1.2826	-0.735655	3.86022	0.00734847	0.0226271	-2.19603
Bnc1	Bnc1	12173	basonuclin 1	1.28842	-0.241335	6.0356	0.000729272	0.0049522	0.0900947
Cfap161	Cfap161	75556	cilia and flagella associated protein 161	1.28984	-2.26501	3.88773	0.00710693	0.0220127	-2.02365
Gm38722	Gm38722	105242534	predicted gene, 38722	1.29625	-1.83314	4.96094	0.00210632	0.00950084	-0.890324
Gm33560	Gm33560	102636518	predicted gene, 33560	1.29734	-0.229318	6.19907	0.000628174	0.00454513	0.237946
Gm32791	Gm32791	102635459	predicted gene, 32791	1.30002	-1.44372	5.58442	0.00111866	0.00637274	-0.296915
Gm32214	Gm32214	102634686	predicted gene, 32214	1.30883	-0.0850679	8.30126	0.00011616	0.00175445	1.86917
Plcxd1	Plcxd1	403178	phosphatidylinositol-specific phospholipase C, X domain containing 1	1.31995	-1.14665	5.48133	0.00123779	0.00681983	-0.393847
A430057M04Rik	A430057M04Rik	319486	RIKEN cDNA A430057M04 gene	1.32111	1.0045	11.1523	1.95e-05	0.000799927	3.61278
Gm33832	Gm33832	102636882	predicted gene, 33832	1.32619	-2.0801	7.18244	0.000271435	0.00279195	0.881888
Gm40401	Gm40401	105244870	predicted gene, 40401	1.33309	-1.17155	11.6513	1.49e-05	0.000729482	3.30307
Gm42037	Gm42037	105246813	predicted gene, 42037	1.33315	-0.0164277	9.62448	4.79e-05	0.00116001	2.68614
Ttll8	Ttll8	239591	tubulin tyrosine ligase-like family, member 8	1.33441	-1.13988	4.60547	0.00309309	0.0122859	-1.28595
Gm40723	Gm40723	105245244	predicted gene, 40723	1.33976	-2.01935	5.13013	0.00176508	0.00846977	-0.728708
Cyp4f39	Cyp4f39	320997	cytochrome P450, family 4, subfamily f, polypeptide 39	1.34262	2.75707	15.7111	2.32e-06	0.000398453	5.73679
1700003M07Rik	1700003M07Rik	72225	RIKEN cDNA 1700003M07 gene	1.34424	-0.895004	6.71603	0.0003993	0.00348317	0.67827
Dmbt1	Dmbt1	12945	deleted in malignant brain tumors 1	1.35412	-1.71694	9.81104	4.26e-05	0.00110114	2.37312
Gm32701	Gm32701	102635335	predicted gene, 32701	1.355	-1.91809	4.79281	0.00252053	0.0106591	-1.05763
Gdf15	Gdf15	23886	growth differentiation factor 15	1.35644	1.78337	8.06448	0.000137863	0.00190721	1.61773
Gm41537	Gm41537	105246225	predicted gene, 41537	1.3583	-2.03426	3.60893	0.0100263	0.0282952	-2.36662
2210008F06Rik	2210008F06Rik	70057	RIKEN cDNA 2210008F06 gene	1.36359	1.19387	10.0889	3.6e-05	0.00101211	3.03091
Gm30559	Gm30559	102632501	predicted gene, 30559	1.3677	-2.14081	4.64077	0.00297492	0.0119296	-1.21053
Gm29711	Gm29711	101055693	predicted gene, 29711	1.37627	-0.312807	5.6115	0.00108955	0.00627098	-0.306285
H2-M10.2	H2-M10.2	333715	histocompatibility 2, M region locus 10.2	1.38393	-1.96666	6.51865	0.00047316	0.00382314	0.438885
Prrg2	Prrg2	65116	proline-rich Gla (G-carboxyglutamic acid) polypeptide 2	1.38491	3.56635	21.2079	3.5e-07	0.000226423	7.58971
Slc39a10	Slc39a10	227059	solute carrier family 39 (zinc transporter), member 10	1.38545	6.91402	32.1592	2.48e-08	0.00010385	10.2586
Dpys	Dpys	64705	dihydropyrimidinase	1.39067	-1.52487	4.44481	0.00370153	0.0138898	-1.43669
H2-M5	H2-M5	240095	histocompatibility 2, M region locus 5	1.39654	-1.62142	5.68111	0.00101858	0.00600389	-0.214014
Gm16069	Gm16069	102636781	predicted gene 16069	1.39892	-0.539711	3.90479	0.00696149	0.0216972	-2.16577
A230072E10Rik	A230072E10Rik	331547	RIKEN cDNA A230072E10 gene	1.39909	-0.478049	12.367	1.03e-05	0.000629928	3.82707
Gm39109	Gm39109	105243081	predicted gene, 39109	1.40569	-1.63656	7.69832	0.000181212	0.00224387	1.29013
Procr	Procr	19124	protein C receptor, endothelial	1.41095	4.17505	10.2984	3.17e-05	0.000957944	2.87673
Marveld3	Marveld3	73608	MARVEL (membrane-associating) domain containing 3	1.41779	1.50422	12.6312	9.05e-06	0.000586346	4.37068
Cmah	Cmah	12763	cytidine monophospho-N-acetylneuraminic acid hydroxylase	1.42111	1.31427	5.5453	0.00116227	0.00651945	-0.580362
Gm41804	Gm41804	105246529	predicted gene, 41804	1.42399	-1.42635	3.22155	0.016492	0.0410244	-2.91647
Gm36847	Gm36847	102640889	predicted gene, 36847	1.43658	-0.827696	8.80647	8.17e-05	0.0014729	2.09662
Gm39114	Gm39114	105243088	predicted gene, 39114	1.43696	-2.16239	4.72093	0.00272489	0.0112498	-1.12937
Gm32753	Gm32753	102635402	predicted gene, 32753	1.43772	-1.24507	9.12036	6.62e-05	0.00131678	2.18124
Slc14a2	Slc14a2	27411	solute carrier family 14 (urea transporter), member 2	1.43955	-0.617216	4.17144	0.00506837	0.0172845	-1.8308
Gm36372	Gm36372	102640260	predicted gene, 36372	1.43976	-1.82743	7.38945	0.000230171	0.00257273	1.05928
Gm34666	Gm34666	102637990	predicted gene, 34666	1.44473	-1.73869	9.32339	5.8e-05	0.00125525	2.14361
Gm37896	Gm37896	329316	predicted gene, 37896	1.4602	-1.69815	4.84861	0.00237371	0.0102657	-1.00409
Serpinb5	Serpinb5	20724	serine (or cysteine) peptidase inhibitor, clade B, member 5	1.46402	1.99866	11.9688	1.26e-05	0.000675914	4.06235
Gm41452	Gm41452	105246110	predicted gene, 41452	1.46442	-1.90072	5.39703	0.0013459	0.00717728	-0.478342
Gm36409	Gm36409	102640310	predicted gene, 36409	1.46766	0.344992	14.2631	4.25e-06	0.000479333	4.78222
Gm29684	Gm29684	628062	predicted gene, 29684	1.47091	-1.12671	9.12991	6.58e-05	0.00131407	2.21309
Gm41368	Gm41368	105246001	predicted gene, 41368	1.47728	-1.55856	10.2974	3.18e-05	0.000957944	2.62957
Gm2109	Gm2109	100039222	predicted gene 2109	1.48097	-1.3003	10.9741	2.15e-05	0.000835001	2.9951
Gm13528	Gm13528	105244118	predicted gene 13528	1.48291	-0.317308	8.2466	0.000120801	0.0017813	1.81571
Trim55	Trim55	381485	tripartite motif-containing 55	1.48955	-1.89418	9.61169	4.83e-05	0.00116433	2.22073
Acaa1b	Acaa1b	235674	acetyl-Coenzyme A acyltransferase 1B	1.49425	-2.16898	4.14852	0.00520631	0.0176065	-1.73312
Gm33480	Gm33480	102636405	predicted gene, 33480	1.51135	0.179286	7.01343	0.000311444	0.00301447	0.917648
Gm33597	Gm33597	102636567	predicted gene, 33597	1.51162	-0.659851	3.77617	0.00814458	0.0243105	-2.30817
Ccnb3	Ccnb3	209091	cyclin B3	1.53208	-2.02687	4.2513	0.00461844	0.0161892	-1.62474
4930486L24Rik	4930486L24Rik	214639	RIKEN cDNA 4930486L24 gene	1.53556	-2.10587	6.27173	0.000588412	0.00439631	0.235286
Car14	Car14	23831	carbonic anhydrase 14	1.54227	-2.01297	10.7826	2.4e-05	0.000866562	2.62789
F830208F22Rik	F830208F22Rik	619308	RIKEN cDNA F830208F22 gene	1.55247	-1.90779	3.94563	0.00662652	0.0208979	-1.97568
Nmu	Nmu	56183	neuromedin U	1.56356	-1.18764	4.76533	0.00259655	0.0108726	-1.10963
4930505N22Rik	4930505N22Rik	100174921	RIKEN cDNA 4930505N22 gene	1.56601	-1.93435	9.0124	7.11e-05	0.00137148	1.932
Gm30572	Gm30572	102632517	predicted gene, 30572	1.57836	-1.35267	6.10751	0.000682686	0.0047612	0.162707
Gm35104	Gm35104	102638570	predicted gene, 35104	1.57906	-0.169264	12.8851	8e-06	0.000554192	4.11807
Mylpf	Mylpf	17907	myosin light chain, phosphorylatable, fast skeletal muscle	1.58404	-0.332159	5.37844	0.00137114	0.00725648	-0.533836
Pax8	Pax8	18510	paired box 8	1.59051	1.01562	11.5411	1.58e-05	0.000735808	3.80611
Lmntd1	Lmntd1	74071	lamin tail domain containing 1	1.61845	-2.25933	5.06771	0.00188317	0.0088169	-0.795191
Gm32442	Gm32442	102634993	predicted gene, 32442	1.62126	-1.24731	4.71565	0.00274059	0.0112785	-1.15868
Gm34776	Gm34776	102638141	predicted gene, 34776	1.62321	-2.18015	3.46225	0.0120736	0.0323157	-2.53222
Gm35454	Gm35454	102639046	predicted gene, 35454	1.64644	-2.17306	6.33286	0.000557166	0.00424998	0.271322
Gm32398	Gm32398	102634931	predicted gene, 32398	1.65166	-0.435728	5.8448	0.000871357	0.00550413	-0.0743189
A930001C03Rik	A930001C03Rik	319314	RIKEN cDNA A930001C03 gene	1.65187	-1.11032	7.31439	0.000244245	0.00264425	1.10675
Gm41744	Gm41744	105246458	predicted gene, 41744	1.67919	-1.64003	3.61484	0.00995226	0.0281287	-2.39062
Gm40007	Gm40007	105244388	predicted gene, 40007	1.68851	-0.570186	5.92749	0.000806248	0.00525362	0.00793129
Gm35243	Gm35243	102638755	predicted gene, 35243	1.71359	0.458863	9.77565	4.36e-05	0.00110676	2.8165
Gm4166	Gm4166	328069	predicted gene 4166	1.72598	-1.84801	8.67014	8.97e-05	0.00156529	1.78346
Gm35019	Gm35019	102638459	predicted gene, 35019	1.74741	-0.46981	8.29874	0.00011637	0.00175454	1.83226
Tmprss11c	Tmprss11c	435845	transmembrane protease, serine 11c	1.75755	0.513122	14.258	4.26e-06	0.000479333	4.82153
Gm39251	Gm39251	105243288	predicted gene, 39251	1.76531	-1.2148	13.5529	5.84e-06	0.000518385	3.85167
Lexm	Lexm	242602	lymphocyte expansion molecule	1.77928	-1.75306	13.4242	6.2e-06	0.000525531	3.51776
[truncated: 48 more rows]
